# Supplementary material for: Macrophage membrane-functionalized biomimetic Yiqi Huoxue formula nanoparticles improve atherosclerosis by regulating smooth muscle cell phenotypic transition via the KLF4/NF-κB pathway
Source: Chin Med. 2026 Jul 27;21:203. doi: 10.1186/s13020-026-01477-y (PMC13404646; doi:10.1186/s13020-026-01477-y)
Supplement: Supplementary file 2 — Supplementary material 2. [file 13020_2026_1477_MOESM2_ESM.xls]

## Sheet: Sheet1
Name	Class II	Formula	Molecular weight (Da)	Ionization model
2-(Acetylamino)-3-phenyl-2-propenoic acid	Alkaloids	C11H11NO3	205.074	[M+H]+
Undecaethylene glycol	Others	C22H46O12	502.299	[M+H]+
Moracin Y	Phenolic acids	C15H10O5	270.053	[M+H]+
2-Ethynylbenzaldehyde	Aldehyde compounds	C9H6O	130.042	[M+H]+
Nonaethylene glycol	Alcohol compounds	C18H38O10	414.247	[M+NH4]+
desoxycordifoline	Alkaloids	C28H30N2O11	570.185	[M+H]+
Dicaffeoylshikimic acid	Phenolic acids	C25H22O11	498.116	[M+H]+
4-Methylazetidine-2-Carboxylic acid	Alkaloids	C5H9NO2	115.063	[M+H]+
Diosmetin-7-O-Neohesperidoside (Neodiosmin)	Flavones	C28H32O15	608.174	[M+H]+
Diosmetin 3'-Arabinoside-7-glucuronide	Flavones	C27H28O16	608.138	[M+H]+
Hesperetin 7-O-glucoside*	Flavanones	C22H24O11	464.132	[M+H]+
Neohesperidin	Flavanones	C28H34O15	610.19	[M+H]+
Stachydrine	Pyrrole alkaloids	C7H13NO2	143.095	[M+H]+
tetrahydrochromone M	Chromone	C20H22O5	342.147	[M+H]+
(PPD-2H)-Glc-Glc	Triterpene Saponin	C42H72O13	784.497	[M+H]+
Ginsenoside Rb1	Triterpene Saponin	C54H92O23	1108.6	[M+H]+
PPT-Glc-adipoyl	Triterpene Saponin	C42H68O12	764.471	[M+H]+
Putrescine	Alkaloids	C4H12N2	88.1	[M+H]+
Quercetin-7-O-(6''-malonyl)glucoside*	Flavonols	C24H22O15	550.096	[M+H]+
Senkyunolide M	Lactones	C16H22O4	278.152	[M+H]+
Biochanin a 7-glucuronide	Isoflavones	C22H20O11	460.101	[M+H]+
Wogonin-7-O-Glucuronide (Wogonoside)	Flavones	C22H20O11	460.101	[M+H]+
Hesperetin-3'-O-glucoside	Flavanones	C22H24O11	464.132	[M+H]+
Octadec-2-enamide*	Alkaloids	C18H35NO	281.272	[M+H]+
Nepetoidin B	Phenolic acids	C17H14O6	314.079	[M+H]+
Oxypeucedanin hydrate	Coumarins	C16H16O6	304.095	[M+H]+
Ethyl 3-(N-butylacetamido)propionate	Alkaloids	C11H21NO3	215.152	[M+H]+
Aflatrem	Alkaloids	C32H39NO4	501.288	[M+H]+
2',4',7-trihydroxy-6,8-bis (3-methyl-2-butenyl) flavone	Flavones	C25H26O5	406.178	[M+H]+
epidanshenspiroketallactone	PhenAnthraquinones	C17H16O3	268.11	[M+H]+
Methyltanshinonate	PhenAnthraquinones	C20H18O5	338.115	[M+H]+
5-hydroxy-2-(4-hydroxyphenyl)-4-oxochromen-7-yl 3,4,5,6-tetrahydroxyoxane-2-carboxylate*	Flavones	C21H18O11	446.085	[M+H]+
Ginsenoside Rh4	Triterpene Saponin	C36H60O8	620.429	[M+H]+
(3-hydroxy-5-oxooxolan-2-yl)methyl 3-(4-hydroxy-3-methoxyphenyl)prop-2-enoate	Phenolic acids	C15H16O7	308.09	[M+H]+
Periandrin I*	Triterpene Saponin	C42H62O16	822.404	[M+H]+
3,7,11-trimethyl-2-oxa-6,10,13-triazatricyclo[7.3.1.05,13]tridecane	Alkaloids	C12H23N3O	225.184	[M+H]+
(2-{[(2S)-2,3-dihydroxypropyl phosphonato]oxy}ethyl)trimethylazanium	Others	C8H20NO6P	257.103	[M+Na]+
Indole-3-acetate	Plumerane	C10H9NO2	175.063	[M+H]+
2-[2-[[11-(Hydroxymethyl)-4,4,6A,6B,8A,11,14B-Heptamethyl-1,2,3,4A,5,6,7,8,9,10,12,12A,14,14A-Tetradecahydropicen-3-Yl]Oxy]-4,5-Dihydroxy-6-(Hydroxymethyl)Oxan-3-Yl]Oxy-6-(Hydroxymethyl)Oxane-3,4,5-Triol*	Triterpene Saponin	C42H70O12	766.487	[M+H]+
glyyunnansapogenin H-GlcA	Triterpene Saponin	C36H54O10	646.372	[M+H]+
Choline	Alkaloids	C5H14NO+	104.107	[M]+
1,2,3,4-Tetrahydro-3-carboxy-2-carboline	Alkaloids	C12H12N2O2	216.09	[M+H]+
Acetyl Sissotrin	Isoflavones	C24H24O11	488.132	[M+H]+
Isopimpinellin	Coumarins	C13H10O5	246.053	[M+H]+
Bergapten*	Coumarins	C12H8O4	216.042	[M+H]+
furo[2,3-h]quinoline	Quinoline alkaloids	C11H7NO	169.053	[M+H]+
Indole-4-Carboxaldehyde*	Alkaloids	C9H7NO	145.053	[M+H]+
Epiberberine	Isoquinoline alkaloids	C20H18NO4+	336.123	[M]+
Zarzissine	Alkaloids	C5H5N5	135.054	[M+H]+
6-Deoxyfagomine	Piperidine alkaloids	C6H13NO2	131.095	[M+H]+
8,15R-Epoxypimaran-16-ol	Terpene	C20H34O2	306.256	[M+H]+
2,9-Bornanediol 2-O-[beta-D-Apiofuranosyl-(1-6)-beta-D-Glucopyranoside]	Monoterpenoids	C21H36O11	464.226	[M+H]+
Perlolyrine	Plumerane	C16H12N2O2	264.09	[M+H]+
Calacorene oxide	Sesquiterpenoids	C15H20O	216.151	[M+H]+
Mokkolactone	Lactones	C15H20O2	232.146	[M+H]+
Hydroxymenisdaurin D	Alkaloids	C14H21NO8	331.127	[M+H]+
2,4,6,10-Farnesatetraene*	Sesquiterpenoids	C15H24	204.188	[M+H]+
2,2-dimethylchromene-6-carboxylic acid*	Others	C12H12O3	204.079	[M+H]+
Myricatomentogenin	Others	C20H22O5	342.147	[M+H]+
N-Isobutyl-(2E,4E)-hexadeca-2,4-dienamide	Alkaloids	C20H37NO	307.288	[M+H]+
Abieta-8,11,13-trien-3-one	Ditepenoids	C20H28O	284.214	[M+H]+
Dehydro-4-Epiabietal	Ditepenoids	C20H28O	284.214	[M+H]+
18-Hydroxy-8(14),15-Isopimaradien-2-one	Ditepenoids	C20H30O2	302.225	[M+H]+
7-ethenyl-1,7,11-trimethyl-14-oxatetracyclo[11.2.1.02,11.0?,1?]hexadec-5-en-16-ol	Others	C20H30O2	302.225	[M+H]+
Phosphatidylethanolamine lyso 17:0	Others	C22H46NO7P	467.301	[M+H]+
Isoscopoletin-beta-D-glucoside	Coumarins	C16H18O9	354.095	[M+H]+
6-Deoxy-6-sulfo-D-glucono-1,5-lactone	Lactones	C6H10O8S	242.01	[M+H]+
4-[7-hydroxy-2,5,5,8a-tetramethyl-1,4,4a,5,6,7,8,8a-octahydronaphthalen-1-yl]butan-2-one	Sesquiterpenoids	C18H30O2	278.225	[M+H]+
2-Hydroxy-14,15-Dinor-7-Labden-13-one	Ditepenoids	C18H30O2	278.225	[M+H]+
2,5-O-Di-CinnamylSorbitol	Phenolic acids	C24H30O6	414.204	[M+H]+
7-(4-Hydroxyphenyl)-1-phenyl-4-hepten-3-one	Ketone compounds	C19H20O2	280.146	[M+H]+
Phosphatidylethanolamine lyso 18:2	Others	C23H44NO7P	477.286	[M+H]+
L-Adrenaline	Alkaloids	C9H13NO3	183.089	[M+H]+
Ginsenoside Rg7	Triterpene Saponin	C42H72O14	800.492	[M+H]+
2-[(2R)-9,10,14-trimethyl-4-oxo-3-azatricyclo[7.3.2.02,6]tetradeca-5,13-dien-3-yl]acetic acid	Others	C18H25NO3	303.183	[M+H]+
Senkyunolide C*	Lactones	C12H12O3	204.079	[M+H]+
(Rel 5S,6R,8R,9R,10S,13S,15S,16R)-6-Acetoxy-9,13;15,16 diepoxy-15,16-dimethoxylabdane	Ditepenoids	C24H40O6	424.283	[M+H]+
Kaempferol-3-O-robinobioside(Biorobin)*	Flavonols	C27H30O15	594.159	[M+H]+
7-Hydroxy-8-(Hydroxymethyl)-4b,8,10a-Trimethyl-2,3,4,4a,5,6,7,8A,9,10-Decahydrophenanthren-1-one	Ditepenoids	C18H30O3	294.219	[M+H]+
Pachypodol	Flavonols	C18H16O7	344.09	[M+H]+
Methyl 3-phenylhex-2-enoate	Phenolic acids	C13H16O2	204.115	[M+H]+
Tricornoside B:(-)-Tricornoside B	Others	C27H32O14	580.179	[M+H]+
3,9,12-Pentadecatrien-1-yne-6,7-diol, 7-acetate	Others	C17H24O3	276.173	[M+H]+
4-hydroxy-N-{4-[(e)-3-(4-hydroxy-3-methoxyphenyl)prop-2-enamido]butyl}-benzamide	Phenolamine	C21H24N2O5	384.168	[M+H]+
7,8-dihydropterin	Alkaloids	C6H7N5O	165.065	[M+H]+
16-methyloctadeca-5,9,12-trienoic acid	Others	C19H32O2	292.24	[M+H]+
(1S,3R,3a1S,8R,10S,11aS)-1,5,10-trihydroxy-3,3a1,8,11a-tetramethyl-2,11-dioxohexadecahydrodibenzo[de,g]chromen-4-yl acetate*	Ditepenoids	C22H32O8	424.21	[M+H]+
Octadecadienamide	Alkaloids	C18H33NO	279.256	[M+H]+
4-[3-(4,8-Dimethyl-3,7-Nonadienyl)-3-Methyloxiranyl]-2-Butanone	Ditepenoids	C18H30O2	278.225	[M+H]+
methyl (S,2E,6E)-7-ethyl-9-((2R,3S)-3-ethyl-3-methyloxiran-2-yl)-3,4-dimethylnona-2,6-dienoate	Sesquiterpenoids	C19H32O3	308.235	[M+H]+
4-(1,2,4a,5-tetramethyl-2,3,4,7,8,8a-hexahydronaphthalen-1-yl)butan-2-one	Sesquiterpenoids	C18H30O	262.23	[M+H]+
Octadeca-2,9,12,15-tetraen-1-ol*	Others	C18H30O	262.23	[M+H]+
Lupenone	Triterpene	C30H48O	424.37	[M+H]+
Lupeol Derivative 3	Triterpene	C30H48O	424.37	[M+H]+
Indoline	Plumerane	C8H9N	119.073	[M+H]+
Cycloseychellene	Sesquiterpenoids	C15H24	204.188	[M+H]+
Hexadecanamide	Alkaloids	C16H33NO	255.256	[M+H]+
L-Histidinol	Alkaloids	C6H11N3O	141.09	[M+H]+
6-methoxy-7-(3,7,11-trimethyldodeca-2,6,10-trienoxy)chromen-2-one	Coumarins	C25H32O4	396.23	[M+H]+
Kaurane-16,17-diol	Ditepenoids	C20H34O2	306.256	[M+H]+
Linolenyl Alcohol	Others	C18H32O	264.245	[M+H]+
N-Isobutyl Decanamide	Alkaloids	C14H29NO	227.225	[M+H]+
3-Methylcytidine	Alkaloids	C10H15N3O5	257.101	[M+H]+
1-[4-hydroxy-5-(hydroxymethyl)oxolan-2-yl]-4-imino-3-methyl-1,2,3,4-tetrahydropyrimidin-2-one	Others	C10H15N3O4	241.106	[M+H]+
Hydroxystyrene*	Others	C8H8O	120.058	[M+H]+
(2S,4R)-1,4-dimethylpyrrolidine-2-carboxylic acid*	Alkaloids	C7H13NO2	143.095	[M+H]+
methyl piperidine-2-carboxylate*	Alkaloids	C7H13NO2	143.095	[M+H]+
N-Methylnicotinate	Pyridine alkaloids	C7H7NO2	137.048	[M+H]+
(3R)-pyrrolidine-3-carboxylic acid	Others	C5H9NO2	115.063	[M+H]+
1-[3,4-dihydroxy-5-(hydroxymethyl)oxolan-2-yl]pyridine-2,4-dione	Alkaloids	C10H13NO6	243.074	[M+H]+
(S)-4-Aminovaleric acid	Alkaloids	C5H11NO2	117.079	[M+H]+
6alpha,10alpha-Dihydroxy-1-oxoeremophila-7(11),8(9)-dien-12,8-olide	Sesquiterpenoids	C15H18O5	278.115	[M+H]+
5-Methylnicotinic acid	Alkaloids	C7H7NO2	137.048	[M+H]+
Des-O-Methyllasiodiplodin*	Lactones	C16H22O4	278.152	[M+H]+
Diisobutyl phthalate	Phenolic acids	C16H22O4	278.152	[M+H]+
Peganine	Pyrrole alkaloids	C11H12N2O	188.095	[M+H]+
8-Hydroxyquinoline	Quinoline alkaloids	C9H7NO	145.053	[M+H]+
N-Acetylindole-3-carboxaldehyde*	Plumerane	C11H9NO2	187.063	[M+H]+
m-Aminophenylacetylene	Alkaloids	C8H7N	117.058	[M+H]+
2-(2-Ethynyl-2,4-cyclopentadien-1-ylidene)ethenol	Alcohol compounds	C9H6O	130.042	[M+H]+
11-Hydroxyepibetulin	Triterpene	C30H50O3	458.376	[M+H]+
(2S,4aS,7R,8aR)-7-methyl-4-methylidene-2-phenyl-octahydro-1-benzopyran	Others	C17H22O	242.167	[M+H]+
3-Hydroxy-3,7,11-trimethyldodeca-1,6E,10-trien-9-yl isobutyrate	Sesquiterpenoids	C18H30O3	294.219	[M+H]+
alpha-Amylcinnamaldehyde	Aldehyde compounds	C14H18O	202.136	[M+H]+
alpha-Cyperone	Ketone compounds	C15H22O	218.167	[M+H]+
3,5-Dimethyl-2,3-dihydrobenzofuran	Others	C10H12O	148.088	[M+H]+
3-(1H-Indol-3-yl)propanoate	Plumerane	C11H11NO2	189.079	[M+H]+
19-Nor-17alpha-pregn-5-en-20-yn-17-ol	Ditepenoids	C20H28O	284.214	[M+H]+
Excocarinol D	Ditepenoids	C20H28O	284.214	[M+H]+
15-Hydroxy-18(4->3)-abeo-abieta3,8,11,13-tetraene	Ditepenoids	C20H28O	284.214	[M+H]+
Buddledin A	Sesquiterpenoids	C17H24O3	276.173	[M+H]+
Trijuganone C	PhenAnthraquinones	C20H20O5	340.131	[M+H]+
3,5-di-tert-Butyl-4-hydroxyacetophenone	Ketone compounds	C16H24O2	248.178	[M+H]+
5-Hydroxy-8-methoxycalamenene	Sesquiterpenoids	C16H24O2	248.178	[M+H]+
[(1R,2S)-1-(1,3-benzodioxol-5-yl)-2-methyl-3-oxobutyl]4-hydroxy-3-methoxybenzoate	Lignans	C20H20O7	372.121	[M+H]+
Tangeretin*	Flavones	C20H20O7	372.121	[M+H]+
(2-aminoethoxy)({2-hydroxy-3-[(11E)-octadec-11-enoyloxy]propoxy})phosphinic acid	Others	C23H46NO7P	479.301	[M+H]+
3',4',5',5,7-Pentamethoxyflavone*	Flavones	C20H20O7	372.121	[M+H]+
3,5-Di-tert-butylbenzoic acid	Phenolic acids	C15H22O2	234.161	[M+H]+
13-Hydroxygermacrone	Sesquiterpenoids	C15H22O2	234.162	[M+H]+
Tagalsin S	Terpene	C20H30O4	334.214	[M+H]+
Xylarinorditerpene R	Ditepenoids	C18H28O2	276.209	[M+H]+
3-Hydrocinnamyl-6-CinnamylGlucose	Alcohol compounds	C24H30O6	414.204	[M+H]+
7-Oxodehydroabietic acid	Ditepenoids	C20H26O3	314.188	[M+H]+
1,6-dimethyl-4-prop-1-en-2-yl-4a,7,8,8a-tetrahydro-1H-naphthalen-2-one	Sesquiterpenoids	C15H20O	216.151	[M+H]+
(14-Ethyl-4,6,19-trimethoxy-9,11-dioxa-14-azaheptacyclo[10.7.2.12,5.01,13.03,8.08,12.016,20]docosan-21-yl)acetate	Alkaloids	C26H39NO7	477.273	[M+H]+
Scutebarbolide C*	Ditepenoids	C22H32O8	424.21	[M+H]+
7beta-Methoxyrosmanol	Ditepenoids	C21H28O5	360.194	[M+H]+
14,15-Dinor-8(17)-Labdene-3,13-diol	Ditepenoids	C18H32O2	280.24	[M+H]+
Neocryptotanshinone	PhenAnthraquinones	C19H22O4	314.152	[M+H]+
Pregn-5-ene-3,20-dione	Steroidal saponins	C21H30O2	314.225	[M+H]+
Progesterone	Ditepenoids	C21H30O2	314.225	[M+H]+
3,4,5-trihydroxy-6-[(2-oxo-1H-quinolin-4-yl)oxy]oxane-2-carboxylic acid	Alkaloids	C15H15NO8	337.08	[M+H]+
2(4H)-benzofuranone	Others	C8H6O2	134.037	[M+H]+
gnetupendin A	Stilbene	C22H20O5	364.131	[M+H]+
2-benzoyl-4-[(2r)-1-hydroxy-7-methyl-3-methylideneoct-6-en-1-yl]benzene-1,3,5-triol	Ketone compounds	C23H26O5	382.178	[M+H]+
Tributyl acetylcitrate	Others	C20H34O8	402.225	[M+H]+
2-Oxo-2H-indole-3-acetic acid	Alkaloids	C10H7NO3	189.043	[M+H]+
12,13-Dehydrogeranylgeraniol	Alcohol compounds	C18H30O	262.23	[M+H]+
3,10-dimethyl-3a,4,5,8,9,11a-hexahydro-3H-cyclodeca[b]furan-2-one	Sesquiterpenoids	C14H20O2	220.146	[M+H]+
(1R,2S,4S)-6-methoxy-4,7-dimethyl-1-(propan-2-yl)-1,2,3,4-tetrahydronaphthalen-2-yl acetate	Sesquiterpenoids	C18H26O3	290.188	[M+H]+
Octadecanamide	Alkaloids	C18H37NO	283.288	[M+H]+
(4aS,6R,8aR)-8a-methyl-4-methylidene-6-(prop-1-en-2-yl)-decahydronaphthalen-1-one	Sesquiterpenoids	C15H22O	218.167	[M+H]+
Armepavine	Alkaloids	C19H23NO3	313.168	[M+H]+
N-(12-methyltetradecyl)propionamide	Alkaloids	C18H37NO	283.288	[M+H]+
L-Kynurenine	Alkaloids	C10H12N2O3	208.085	[M+H]+
3-Hydroxyolean-12-ene-28,29-dioic acid (Serratagenic Acid)	Triterpene	C30H46O5	486.334	[M+H]+
(1,3)-1-Methyl-1,2,3,4-tetrahydro-beta-carboline-3-carboxylic acid	Plumerane	C13H14N2O2	230.106	[M+H]+
3,6,9,12,15,18-Hexaoxaicosane-1,20-diol	Alcohol compounds	C14H30O8	326.194	[M+H]+
4-methyl-2-(1-phenylethyl)-1,3-dioxolane*	Others	C12H16O2	192.115	[M+H]+
2-(hydroxymethyl)-5-[2-methyl-6-(methylamino)-9H-purin-9-yl]oxolane-3,4-diol	Others	C12H17N5O4	295.128	[M+H]+
Stepharine	Isoquinoline alkaloids	C18H19NO3	297.137	[M+H]+
3'-O-Methyltricetin	Flavones	C16H12O7	316.058	[M+H]+
Octadec-8-enamide*	Alkaloids	C18H35NO	281.272	[M+H]+
14,15-Dihydroxy-1,2-Dinor-6,10-Phytadien-3-one	Ditepenoids	C18H32O3	296.235	[M+H]+
2-(4-Methoxybenzylidene)imino-2-deoxy-D-glucopyranose	Alkaloids	C14H19NO6	297.121	[M+H]+
Oleoylethanolamide	Alkaloids	C20H39NO2	325.298	[M+H]+
N-Propionyl nornicotine	Pyridine alkaloids	C12H16N2O	204.126	[M+H]+
26,27-Dinorcholest-5-en-23-yn-3beta-ol	Others	C25H38O	354.292	[M+H]+
(7S)-bicyclo[4.2.0]octa-1,3,5-trien-7-amine	Alkaloids	C8H9N	119.073	[M+H]+
4,5,6-Trihydroxy-2-cyclohexen-1-ylideneacetonitrile	Alkaloids	C8H9NO3	167.058	[M+H]+
8-Methyltheophylline	Alkaloids	C8H10N4O2	194.08	[M+H]+
L-Palmitoylcarnitine	Alkaloids	C23H45NO4	399.335	[M+H]+
Platanionoside F	Monoterpenoids	C24H38O11	502.241	[M+H]+
Puerarin xyloside	Isoflavones	C26H28O13	548.153	[M+H]+
Decaethylene glycol	Alcohol compounds	C20H42O11	458.273	[M+NH4]+
Isocorydine	Alkaloids	C20H23NO4	341.163	[M+H]+
Quercetin-3-O-apiosyl(1->2)galactoside*	Flavonols	C26H28O16	596.138	[M+H]+
3,4-Methylenedioxycinnamaldehyde	Aldehyde compounds	C10H8O3	176.047	[M+H]+
isoindigotin*	Plumerane	C16H10N2O2	262.074	[M+H]+
(2S)-2-[3-[2-[3-[(1R)-1-carboxy-2-(3,4-dihydroxyphenyl)ethoxy]-1-(3,4-dihydroxyphenyl)-3-oxoprop-1-en-2-yl]-3,4-dihydroxyphenyl]prop-2-enoyloxy]-3-(3,4-dihydroxyphenyl)propanoic acid*	Phenolic acids	C36H30O16	718.153	[M+H]+
Hydroxy-3-dehydro-15-deoxoeucosterol-rhamnoside	Steroidal saponins	C35H56O9	620.392	[M+H]+
methyl 5-formyl-1H-pyrrole-2-carboxylate	Alkaloids	C7H7NO3	153.043	[M+H]+
6,7-Dihydroxyflavone	Flavones	C15H10O4	254.058	[M+H]+
Daidzein	Isoflavones	C15H10O4	254.058	[M+H]+
6,7-Dihydroxy-4-methylcoumarin	Coumarins	C10H8O4	192.042	[M+H]+
Chrysin-7-O-Glucuronide	Flavones	C21H18O10	430.09	[M+H]+
Hydroxymethyl coumarin xyloside	Coumarins	C15H16O7	308.089	[M+H]+
7,4'-Dihydroxydihydroflavonoids*	Flavanones	C15H12O4	256.074	[M+H]+
Chrysosplenetin	Flavonols	C19H18O8	374.1	[M+H]+
4-(1-hydroxyethyl)-2-carene	Monoterpenoids	C12H20O	180.151	[M+H]+
Hymenoxin	Flavones	C19H18O8	374.1	[M+H]+
Cuscohygrine	Pyrrole alkaloids	C13H24N2O	224.189	[M+H]+
Tetradecyldiethanolamine	Alkaloids	C18H39NO2	301.298	[M+H]+
Onitin	Sesquiterpenoids	C15H20O3	248.141	[M+H]+
Wogonin 7-glucoside*	Flavones	C22H22O10	446.121	[M+H]+
Isofraxidin	Coumarins	C11H10O5	222.053	[M+H]+
(diphenylphosphoroso)benzene	Others	C18H15OP	278.086	[M+H]+
Deoxyandrographolide	Ditepenoids	C20H30O4	334.214	[M+H]+
Ginsenoside F4	Triterpene Saponin	C42H70O12	766.487	[M+H]+
Indoxyl	Alkaloids	C8H7NO	133.053	[M+H]+
17-(1,2-dihydroxyethyl)-10,13-dimethyl-1,2,8,9,11,12,14,15,16,17-decahydrocyclopenta[a]phenanthren-3-one	Steroid	C21H30O3	330.219	[M+H]+
Lauramine oxide	Others	C14H31NO	229.241	[M+H]+
3-methyl-2-indolic acid	Alkaloids	C10H9NO2	175.063	[M+H]+
chikusetsusaponin FK1*	Triterpene Saponin	C48H82O18	946.55	[M+H]+
4-amino-1-[(2R,3R,5R)-3,5-dihydroxyoxan-2-yl]pyrimidin-2-one	Others	C9H13N3O4	227.091	[M+H]+
2-Mercaptobenzothiazole	Alkaloids	C7H5NS2	166.986	[M+H]+
Centaurein	Flavonols	C24H26O13	522.137	[M+H]+
Dimethyl phthalate	Phenolic acids	C10H10O4	194.058	[M+H]+
N-Benzylformamide*	Alkaloids	C8H9NO	135.068	[M+H]+
1,3-dimethyl-2,5-dihydro-1H-pyrrole-2,5-dione	Others	C6H7NO2	125.048	[M+H]+
1-[3,4-dihydroxy-5-(hydroxymethyl)oxolan-2-yl]-4-imino-3-methyl-1,2,3,4-tetrahydropyrimidin-2-one	Others	C10H15N3O5	257.101	[M+H]+
4-(2-aminoethenyl)phenol*	Alkaloids	C8H9NO	135.068	[M+H]+
2-(hydroxymethyl)pyridin-3-ol	Alkaloids	C6H7NO2	125.048	[M+H]+
Wogonin	Flavones	C16H12O5	284.068	[M+H]+
Acacetin	Flavones	C16H12O5	284.068	[M+H]+
peganoneI-glucose-Rhamnose	Anthraquinone	C28H32O14	592.179	[M+H]+
Acacetin-7-O-rutinoside (Linarin)	Flavones	C28H32O14	592.179	[M+H]+
3',7-dihydroxy-4'-methoxyflavone	Flavones	C16H12O5	284.068	[M+H]+
Methyl (1R,4As,7S,7Ar)-1-Hydroxy-7-Methyl-5-Oxo-4A,6,7,7A-Tetrahydro-1H-Cyclopenta[C]Pyran-4-Carboxylate	Monoterpenoids	C11H14O5	226.084	[M+H]+
Lindenenol K	Sesquiterpenoids	C15H20O4	264.136	[M-H2O+H]+
Hydroxyindesteolide	Lactones	C15H18O3	246.126	[M+H]+
Quercetin-5-O-beta-D-glucoside*	Flavonols	C21H20O12	464.096	[M+H]+
2-[(1S)-4-[(E,3R)-3-hydroxybut-1-enyl]-3,5,5-trimethylcyclohex-3-en-1-yl]oxy-6-(hydroxymethyl)oxane-3,4,5-triol	Sesquiterpenoids	C19H32O7	372.215	[M+H]+
2-Ethynyl-5-methoxybenzo-1,4-quinone	Quinones	C9H6O3	162.032	[M+H]+
(5S,6R)-5-methyl-6-(3-oxobutyl)cyclohept-2-en-1-one	Sesquiterpenoids	C12H18O2	194.131	[M+H]+
Malonyldaidzin	Isoflavones	C24H22O12	502.111	[M+H]+
4-Methoxypsoralen*	Coumarins	C12H8O4	216.042	[M+H]+
saponin 1	Triterpene Saponin	C48H82O18	946.55	[M+H]+
salvianolic acid E*	Phenolic acids	C36H30O16	718.153	[M+H]+
3,5-Dicaffeoylshikimic acid	Phenolic acids	C25H22O11	498.116	[M+H]+
1-[3,4-Dihydroxy-5-(hydroxymethyl)oxolan-2-yl]-4-hydroxyhydropyridin-2-one	Others	C10H13NO6	243.074	[M+H]+
Histamine	Alkaloids	C5H9N3	111.08	[M+H]+
5,6,7-Trimethoxycoumarin*	Coumarins	C12H12O5	236.069	[M+H]+
Isoglycyrrhizic acid	Triterpene	C42H62O16	822.404	[M+H]+
(2S,6R)-6-[(2S,3R,6S)-2-[[(3S,4aR,12aR,14aR)-11-carboxy-4,4,6a,6b,8a,11,14b-heptamethyl-14-oxo-2,3,4a,5,6,7,8,9,10,12,12a,14a-dodecahydro-1H-picen-3-yl]oxy]-6-carboxy-4,5-dihydroxyoxan-3-yl]oxy-3,4,5-trihydroxyoxane-2-carboxylic acid	Triterpene Saponin	C42H62O16	822.404	[M+H]+
Senkyunolide Q*	Lactones	C16H22O4	278.152	[M+H]+
Lauryldiethanolamine	Others	C16H35NO2	273.267	[M+H]+
N-Methylhistamine	Alkaloids	C6H11N3	125.095	[M+H]+
5,6,7-trimethoxy-4H-chromen-4-one	Chromone	C12H12O5	236.069	[M+H]+
Indolin-2-one	Plumerane	C8H7NO	133.053	[M+H]+
Naringin chalcone	Chalcones	C27H32O14	580.179	[M+H]+
Sinensetin*	Flavones	C20H20O7	372.121	[M+H]+
N1-Methyl-2-pyridone-5-carboxamide	Pyridine alkaloids	C7H8N2O2	152.059	[M+H]+
6-Hydroxyluteolin 7-(6''-malonylglucoside)*	Flavones	C24H22O15	550.096	[M+H]+
Α-hydroxyquinoline*	Alkaloids	C9H7NO	145.053	[M+H]+
5-(2-aminoethyl)-8-hydroxyquinolin-2(1H)-one	Alkaloids	C11H12N2O2	204.09	[M+H]+
naphthisoxazol A*	Alkaloids	C11H9NO2	187.063	[M+H]+
Quinoline	Others	C9H7N	129.058	[M+H]+
Isoquinoline	Isoquinoline alkaloids	C9H7N	129.058	[M+H]+
(2E,4E)-9-hydroxy-N-(2-methylpropyl)nona-2,4-dienamide	Others	C13H23NO2	225.173	[M+H]+
2,3,3a,4,5,6-Hexahydro-1,4-dimethylazulen-4-ol	Sesquiterpenoids	C12H18O	178.136	[M+H]+
Isoformononetin	Isoflavones	C16H12O4	268.074	[M+H]+
2-[(5E,8E)-tetradeca-5,8-dien-1-yl]cyclobutan-1-one*	Others	C18H30O	262.23	[M+H]+
Methyl-[8]-gingerol	Phenolic acids	C20H32O4	336.23	[M+H]+
Dodecanamide	Alkaloids	C12H25NO	199.194	[M+H]+
(2-aminoethoxy)({2-hydroxy-3-[(11E,14E)-icosa-11,14-dienoyloxy]propoxy})phosphinic acid	Others	C25H48NO7P	505.317	[M+H]+
Khusilal	Monoterpenoids	C14H18O	202.136	[M+H]+
Kanerodione	Triterpene	C30H46O3	454.345	[M+H]+
23-(Acetyloxy)-24,25-epoxy-11-hydroxydammar-13(17)-ene-3,16-dione (Alisol C 23-acetate)	Triterpene	C32H48O6	528.345	[M+H]+
Licoricesaponin P2*	Triterpene Saponin	C42H62O17	838.399	[M+H]+
2-Oxoindole-3-acetate	Plumerane	C10H9NO3	191.058	[M+H]+
Caryophylla-2(12),6(13)-dien-5-one	Others	C15H22O	218.167	[M+H]+
3-(Cyclohexen-1-yl)-2-hydroxy-4a,5-dimethyl-2,3,4,5,6,7,8,8a-octahydronaphthalen-1-one	Others	C18H28O2	276.209	[M+H]+
3,3'-Oxydipropyl dibenzoate	Phenolic acids	C20H22O5	342.147	[M+H]+
Hexaethyleneglycol	Alcohol compounds	C12H26O7	282.168	[M+H]+
Trijuganone A	PhenAnthraquinones	C18H14O4	294.089	[M+H]+
Marsformosanone	Triterpene	C30H46O	422.355	[M+H]+
Pentaethyleneglycol	Alcohol compounds	C10H22O6	238.142	[M+H]+
Volvatellin	Sesquiterpenoids	C15H18O2	230.131	[M+H]+
2-isopropyl-3,4,8,9-tetramethyl-5-methylenecyclodeca-3,8-dien-1-ol	Sesquiterpenoids	C18H30O	262.23	[M+H]+
o-Carboxy-5-hydroxytryptamine	Alkaloids	C11H12N2O3	220.085	[M+H]+
3-amino-4-methyloxetan-2-one	Alkaloids	C4H7NO2	101.048	[M+H]+
3-(Dimethylaminomethyl)-4-hydroxy acetanilide	Alkaloids	C11H16N2O2	208.121	[M+H]+
Norephedrin 3-O-(2''-Phenylpropanyl)Glucoside	Phenolamine	C24H33NO6	431.231	[M+H]+
O-Feruloyl 3-hydroxycoumarin	Coumarins	C19H14O6	338.079	[M+H]+
Cinnamaldehyde	Phenolic acids	C9H8O	132.058	[M+H]+
6-ethyl-2,4-dihydroxy-3-methylbenzoic acid*	Phenolic acids	C10H12O4	196.074	[M+H]+
3'-p-Coumaroyl-sucrose	Phenolic acids	C21H28O13	488.153	[M+NH4]+
4,10,14-Aromadendranetriol 10,14-Isopropylidene	Sesquiterpenoids	C18H30O3	294.219	[M+H]+
Isoschaftoside	Flavones	C26H28O14	564.148	[M+H]+
1-O-Feruloylquinic acid	Phenolic acids	C17H20O9	368.111	[M+H]+
(S)-2-Phenyloxirane*	Others	C8H8O	120.058	[M+H]+
Spermidine	Alkaloids	C7H19N3	145.158	[M+H]+
Scutellarein-7-O-glucuronide (Scutellarin)	Flavones	C21H18O12	462.08	[M+H]+
beta-Asarone	Phenolic acids	C12H16O3	208.11	[M+H]+
1(10),8-Aristoladiene	Sesquiterpenoids	C15H22	202.172	[M+H]+
Maali-1,3-Diene	Sesquiterpenoids	C15H22	202.172	[M+H]+
Indole-3-carboxaldehyde	Plumerane	C9H7NO	145.053	[M+H]+
2,6,6-Trimethyl-5beta-isopropenyl-2-cyclohexene-1-one	Monoterpenoids	C12H18O	178.136	[M+H]+
N-benzyl-2-phenylacetamide	Others	C15H15NO	225.115	[M+H]+
Benzoate	Phenolic acids	C7H6O2	122.037	[M+H]+
4-[(1S,4aR,5R,8aR)-5-hydroxy-5,8a-dimethyl-2-methylidene-3,4,4a,6,7,8-hexahydro-1H-naphthalen-1-yl]-2-methylidenebutanal	Sesquiterpenoids	C18H28O2	276.209	[M+H]+
5,7-Dihydroxy-6,3',4',5'-tetramethoxyflavone (Arteanoflavone)	Flavones	C19H18O8	374.1	[M+H]+
Ligudentatin A	Others	C15H18O3	246.126	[M+H]+
Decursinol	Coumarins	C14H14O4	246.089	[M+H]+
Tetradecasphinganine	Others	C14H31NO2	245.236	[M+H]+
Luteolin 7-O-(6''-malonylglucoside)	Flavones	C24H22O14	534.101	[M+H]+
Avicennol	Coumarins	C20H22O5	342.147	[M+H]+
Elemol	Sesquiterpenoids	C15H26O	222.198	[M+H]+
Turraeasterodione	Steroid	C21H30O4	346.214	[M+H]+
1,2,3-Trimethoxy-7-hydroxyxanthone-glucoside	Xanthone	C22H24O11	464.132	[M+H]+
Cinnamamide	Alkaloids	C9H9NO	147.068	[M+H]+
Tricalysioside Be	Ditepenoids	C26H38O9	494.252	[M+H]+
2-Amino-4-methylvaleric acid	Others	C6H13NO2	131.095	[M+H]+
(2S)-2-amino-2-methylpentanoic acid	Alkaloids	C6H13NO2	131.095	[M+H]+
3,4,9-Trihydroxypterocarpan	Others	C15H12O5	272.068	[M+H]+
2-(4-hydroxyphenyl)-2H-chromene-3,5,7-triol	Flavanols	C15H12O5	272.068	[M+H]+
stevenin	Coumarins	C16H12O5	284.068	[M+H]+
Leeaoside	Monoterpenoids	C24H40O11	504.257	[M+H]+
2-Hydroxymethyl-1-Isopropyl-6-Methylnaphthalene	Sesquiterpenoids	C15H18O	214.136	[M+H]+
(3r,4r)-3-(2h-1,3-benzodioxol-5-ylmethyl)-4-[(4-hydroxy-3-methoxyphenyl)methyl]oxolan-2-one*	Lignans	C20H20O6	356.126	[M+H]+
Methylenedihydrotanshinquinone	PhenAnthraquinones	C18H16O3	280.11	[M+H]+
glyuralsaponin G*	Triterpene Saponin	C42H62O16	822.404	[M+H]+
Sesamin	Lignans	C20H18O6	354.11	[M+H]+
(2Z)-6-hydroxy-2-(3-methoxybenzylidene)-1-benzofuran-3(2H)-one	Aurones	C16H12O4	268.074	[M+H]+
3-Hydroxy-13-Apo-ε-Caroten-13-one	Sesquiterpenoids	C18H26O2	274.193	[M+H]+
2,4,4-trimethyl-3-(3-methyl-7-oxoocta-1,3-dien-1-yl)cyclohex-2-en-1-one	Sesquiterpenoids	C18H26O2	274.193	[M+H]+
3,5,6,7,3',4'-Hexamethoxyflavone*	Flavonols	C21H22O8	402.132	[M+H]+
11-Hydroxy-3-oxours-12-en-28-oic acid	Triterpene	C30H46O4	470.34	[M+H]+
Diphenylamine	Alkaloids	C12H11N	169.089	[M+H]+
(2S)-2-(3-ammoniopropanamido)-4-methylpentanoate	Others	C9H18N2O3	202.132	[M+H]+
(3S,3aS,8bS)-3,6,8b-trimethyl-2,3-dihydro-1H-cyclopenta[b][1]benzofuran-3a-carbaldehyde	Others	C15H18O2	230.131	[M+H]+
1-[2-(Furan-2-yl)-2-oxoethyl]pyrrolidin-2-One	Alkaloids	C10H11NO3	193.074	[M+H]+
Granulolactone	Sesquiterpenoids	C15H18O2	230.131	[M+H]+
Echinopsine	Quinoline alkaloids	C10H9NO	159.068	[M+H]+
JiangxiBaiyingsu I	Sesquiterpenoids	C18H28O3	292.204	[M+H]+
Estriol	Sesquiterpenoids	C18H24O3	288.173	[M+H]+
7,8-Dihydroxy-5,6,4'-trimethoxyflavone*	Flavones	C18H16O7	344.09	[M+H]+
Eupatilin*	Flavones	C18H16O7	344.09	[M+H]+
22-hydroxyl-glycyrrhizin	Others	C42H62O17	838.399	[M+H]+
Liangshanin A	Ditepenoids	C20H26O4	330.183	[M+H]+
Crucigasterin E	Alkaloids	C18H33NO	279.256	[M+H]+
4-(3-hydroxy-10,13-dimethyl-2,3,4,5,8,9,14,15,16,17-decahydro-1H-cyclopenta[a]phenanthren-17-yl)pentanoic acid	Others	C24H36O3	372.266	[M+H]+
5,6,7,7a-tetrahydro-4,4,7a-trimethyl-2(4H)-benzofuranone	Others	C11H16O2	180.115	[M+H]+
1,3-Dicaffeoylquinic acid	Phenolic acids	C25H24O12	516.127	[M+H]+
Pubescone	Others	C14H22O2	222.162	[M+H]+
Triethylamine	Alkaloids	C6H15N	101.12	[M+H]+
Salcolin A*	Flavones	C27H26O11	526.148	[M+H]+
(2-aminoethoxy)({2-hydroxy-3-[(5E,8E,11E,14E)-icosa-5,8,11,14-tetraenoyloxy]propoxy})phosphinic acid	Others	C25H44NO7P	501.286	[M+H]+
N-Deacetyl-N-Formyl-2-Demethylcolchicine	Alkaloids	C20H21NO6	371.137	[M+H]+
Aguerin A	Sesquiterpenoids	C19H24O5	332.162	[M+H]+
5-hydroxy-1,7-bis (4-hydroxy-3-methoxyphenyl)-3-heptanone	Ketone compounds	C21H26O6	374.173	[M+H]+
11-methoxy viburtinal	Monoterpenoids	C10H8O3	176.047	[M+H]+
Quercetin 3-O-glucoside 7-O-xyloside	Flavonols	C26H28O16	596.138	[M+H]+
15-Deoxoeucosterol glucosyl xyloside	Steroidal saponins	C40H64O13	752.435	[M+H]+
Soyasapogenol C	Ditepenoids	C30H48O2	440.365	[M+H]+
oxyphyllone F	Sesquiterpenoids	C11H16O2	180.115	[M+H]+
Streterpene C	Sesquiterpenoids	C16H30O3	270.219	[M+H]+
4'-hydroxydehydrokawain	Others	C14H12O4	244.074	[M+H]+
Ishwarol B	Sesquiterpenoids	C15H24O	220.183	[M+H]+
Quercetin 3,5,7,3,4-pentamethyl ether	Flavonols	C20H20O7	372.121	[M+H]+
5,8a-dimethyl-3-propan-2-ylidene-1,2,4,4a,7,8-hexahydronaphthalen-2-ol*	Sesquiterpenoids	C15H24O	220.183	[M+H]+
acorenone*	Sesquiterpenoids	C15H24O	220.183	[M+H]+
Oxoflaccidin	PhenAnthraquinones	C16H12O5	284.068	[M+H]+
7,4'-Dihydroxyflavone 7-glucoside	Flavones	C21H20O9	416.111	[M+H]+
Daidzin	Isoflavones	C21H20O9	416.111	[M+H]+
ISO-Ginsenoside Rk1*	Triterpene Saponin	C42H70O12	766.487	[M+H]+
5-Demethoxynobiletin; 3',4',6,7,8-Pentamethoxyflavone*	Flavones	C20H20O7	372.121	[M+H]+
5-hydroxy-4a-methyl-4,4a,5,6,7,8-hexahydronaphthalen-2(3h)-one	Monoterpenoids	C11H16O2	180.115	[M+H]+
N-Phenethylbenzamide	Alkaloids	C15H15NO	225.115	[M+H]+
4-(1,1-Dimethyl-2-propenyl)-1,3-benzenediol	Terpene	C11H14O2	178.099	[M+H]+
Xanthotoxin	Coumarins	C12H8O4	216.042	[M+H]+
4',6-Dihydroxy-5,7-dimethoxyflavanone	Flavanones	C17H16O6	316.095	[M+H]+
natsudaidain-3-O-(3-hydroxy-3-methylglutarate)-glucoside	Others	C33H40O18	724.221	[M+H]+
Natsudaidain 3-(4-O-3-hydroxy-3-methylglutaroylglucoside)*	Flavonols	C33H40O18	724.221	[M+H]+
1,10-dimethoxy-6,6-dimethyl-2,9-di(propan-2-yloxy)-5,6,6a,7-tetrahydro-4H-dibenzo[de,g]quinolin-6-ium	Alkaloids	C26H36NO4+	426.264	[M+H]+
Majoroside R2	Triterpene Saponin	C41H70O14	786.477	[M+H]+
Dimethylfraxetin; 6,7,8-Trimethoxycoumarin*	Coumarins	C12H12O5	236.069	[M+H]+
oleanolic acid-GlurA	Triterpene Saponin	C36H56O9	632.392	[M+H]+
Acacetin-7-O-(6''-O-acetyl)glucoside	Flavones	C24H24O11	488.132	[M+H]+
2-{5,11-dioxo-5H,6H,6aH,11H-isoindolo[2,1-a]quinazolin-6-yl}acetic acid	Others	C17H12N2O4	308.08	[M+H]+
(5,11-dioxo-6a,11-dihydroisoindolo[2,1-a]quinazolin-6(5H)-yl)acetic acid	Alkaloids	C17H12N2O4	308.08	[M+H]+
Acacetin-7-O-Malonyl-galactoside*	Flavones	C25H24O13	532.121	[M+H]+
2-(7-hydroxy-4-methoxyphenanthren-2-yl)oxy-6-(hydroxymethyl)oxane-3,4,5-triol	Others	C21H22O8	402.132	[M+H]+
Glabric acid	Triterpene	C30H46O5	486.334	[M+H]+
dihydrosesamin*	Lignans	C20H20O6	356.126	[M+H]+
5,6-didehydroginsenoside Rb1	Others	C54H90O23	1106.59	[M+H]+
6,7-dimethoxy-2-[2-(4'-hydroxy-3'-methoxyphenyl)ethyl]chromone	Chromone	C20H20O6	356.126	[M+H]+
licorice-saponin G2*	Triterpene Saponin	C42H62O17	838.399	[M+H]+
ginsenoside Rh15	Triterpene Saponin	C42H70O13	782.482	[M+H]+
(2R-cis)-2-(2,5-Dihydroxyphenyl)-3,4-dihydro-2H-1-benzopyran-3,5,7-triol	Others	C15H14O6	290.079	[M+H]+
rhusopolyphenol F	Phenolic acids	C15H14O6	290.079	[M+H]+
3,22-Dihydroxy-11-oxoolean-12-en-30-oic acid gamma-lactone (Glabrolide)	Triterpene	C30H44O4	468.324	[M+H]+
Waikialide A	Others	C14H20O2	220.146	[M+H]+
Tanshindiol C*	PhenAnthraquinones	C18H16O5	312.1	[M+H]+
Tanshindiol B*	PhenAnthraquinones	C18H16O5	312.1	[M+H]+
Liquiritigenin*	Flavanones	C15H12O4	256.074	[M+H]+
7-(Hydroxymethyl)-4,12-Dimethyl-2-Oxatricyclo[7.3.1.05,13]Trideca-1(12),3,5(13),6,8-Pentaene-10,11-dione	Sesquiterpenoids	C15H12O4	256.074	[M+H]+
(Z)-4-Hydroxymethyl-2-(1-Hexenyl)-2-Butenolide	Others	C11H16O3	196.11	[M+H]+
Cyclopamine	Terpenoid alkaloids	C27H41NO2	411.314	[M+H]+
2-[(2S)-1-methylpyrrolidin-2-yl]acetic acid	Alkaloids	C7H13NO2	143.095	[M+H]+
Levofolinic acid*	Alkaloids	C20H23N7O7	473.166	[M+H]+
Corypalmine	Isoquinoline alkaloids	C20H23NO4	341.163	[M+H]+
gamma-Glutamyltyramine	Phenolamine	C13H18N2O4	266.127	[M+H]+
L-Pipecolate	Piperidine alkaloids	C6H11NO2	129.079	[M+H]+
ISO-Ginsenoside F1 Rh1	Triterpene Saponin	C36H62O9	638.439	[M+H]+
Apigenin-6-C-glucose-8-C-rhamnoside	Flavones	C27H30O14	578.164	[M+H]+
11,12-Dihydroxy-1(10)-Spirovetiven-2-one 12-O-beta-D-Glucopyranoside*	Sesquiterpenoids	C21H34O8	414.225	[M+H]+
Phenylethyl Primeveroside	Alcohol compounds	C19H28O10	416.168	[M+NH4]+
glycyrrhetic acid monoglucuronide	Triterpene Saponin	C36H54O10	646.372	[M+H]+
2,3,6,23-Tetrahydroxyurs-12-en-28-oic acid (Madecassic acid)	Triterpene	C30H48O6	504.345	[M+H]+
6beta-acetoxycrinamine	Pyridine alkaloids	C19H21NO6	359.137	[M+H]+
7-hydroxy-1,6,6-trimethyl-2,7,8,9-tetrahydro-1H-naphtho[1,2-g][1]benzofuran-10,11-dione	Ditepenoids	C19H20O4	312.136	[M+H]+
3,4,5-trihydroxy-6-[[(2R,3R,4S,5S,6R)-3,4,5-trihydroxy-6-(hydroxymethyl)oxan-2-yl]oxymethyl]oxan-2-yl] (4aS,6aR,6aS,6bR,8aR,9R,10S,12aR,14bS)-10-hydroxy-9-(hydroxymethyl)-6a,6b,9,12a-tetramethyl-2-methylidene-1,3,4,5,6,6a,7,8,8a,10,11,12,13,14b-tetradecahydropicene-4a-carboxylate	Triterpene Saponin	C41H64O14	780.43	[M+H]+
7beta-Ethynyl-3,4,4a,5,6,7,8,8abeta-octahydro-1alpha-hydroxy-1,4abeta-dimethyl-2(1H)-naphthalenone	Others	C14H20O2	220.146	[M+H]+
Artecalin	Sesquiterpenoids	C15H20O4	264.136	[M+H]+
Norcodeine*	Alkaloids	C17H19NO3	285.137	[M+H]+
(S)-Coclaurine*	Isoquinoline alkaloids	C17H19NO3	285.137	[M+H]+
1-[(4-methoxyphenyl)methyl]-1,2,3,4-tetrahydroisoquinoline-6,7-diol*	Isoquinoline alkaloids	C17H19NO3	285.137	[M+H]+
Vitexin 7-glucoside	Flavones	C27H30O15	594.159	[M+H]+
Chrysoeriol-6,8-di-C-glucoside	Flavones	C28H32O16	624.169	[M+H]+
Feruloylputrescine	Phenolamine	C14H20N2O3	264.147	[M+H]+
alpha-Hydrojuglone glucoside	Quinones	C16H18O8	338.1	[M+H]+
Xanthoplanine	Aporphine alkaloids	C21H26NO4+	356.186	[M]+
Oxypeucedanin	Coumarins	C16H14O5	286.084	[M+H]+
Nicotianamine	Alkaloids	C12H21N3O6	303.143	[M+H]+
Comazaphilone G	Others	C22H24O7	400.152	[M+H]+
3-Oxo-1,4(15),11(13)-Eudesmatrien-12-Oic Acid	Sesquiterpenoids	C15H18O3	246.126	[M+H]+
Licorice-Saponin A3	Triterpene Saponin	C48H72O21	984.457	[M+H]+
5-hydroxy-1,4a-dimethyl-3,4,5,6,7,8-hexahydronaphthalen-2-one*	Monoterpenoids	C12H18O2	194.131	[M+H]+
Actinidol*	Sesquiterpenoids	C12H18O2	194.131	[M+H]+
Maltol-glucoside*	Others	C12H16O8	288.084	[M+H]+
8-Epiasterolide	Sesquiterpenoids	C15H20O2	232.146	[M+H]+
1-beta-D-Ribofuranosyl-2-oxo-4-imidazoline-4-carbaldehyde	Alkaloids	C9H12N2O6	244.07	[M+H]+
3-[3,4-dihydroxy-5-(hydroxymethyl)oxolan-2-yl]-1,2,3,4-tetrahydropyrimidine-2,4-dione	Others	C9H12N2O6	244.07	[M+H]+
phenylalanine-O-glu	Others	C15H21NO7	327.132	[M+H]+
6-(hydroxymethyl)pyridin-3-ol	Pyridine alkaloids	C6H7NO2	125.048	[M+H]+
3-O-a-D-Glucosyl Isomaltol	Others	C12H16O8	288.084	[M+H]+
1,10-Epoxycostunolide	Sesquiterpenoids	C15H20O3	248.141	[M+H]+
2-(Hydroxymethyl)-3-pyridinol	Alkaloids	C6H7NO2	125.048	[M+H]+
5alpha,6alpha,7beta,10beta-11alpha,13-dihydro-4(15)-eudesmene-12,6-olide Tsoongiodendroonolide	Sesquiterpenoids	C15H20O2	232.146	[M+H]+
Parthenolide	Sesquiterpenoids	C15H20O3	248.141	[M+H]+
3,5,11(13)-Trieneudesma-12-oic acid	Sesquiterpenoids	C15H20O2	232.146	[M+H]+
Chikusetsusaponin Lt8	Triterpene Saponin	C42H70O13	782.482	[M+H]+
7-hydroxy-2-(hydroxymethyl)-10-methyl-7,7a,12,12a-tetrahydroindolo[2,3-a]quinolizin-4(6H)-one	Alkaloids	C17H18N2O3	298.132	[M+H]+
7-phenyl-2-heptene-4,6-diyne-1-ol	Others	C12H8O	168.058	[M+H]+
Mollugogenol B	Triterpene	C30H48O2	440.365	[M+H]+
Physalin X	Steroid	C28H30O10	526.184	[M+H]+
Scaposin 5-[6''-(3-Hydroxy-3-Methylglutaryl)Glucoside]	Flavones	C31H36O18	696.19	[M+H]+
Gardenin E 5-[6''-(3-Hydroxy-3-Methylglutaryl)Glucoside]	Flavones	C31H36O18	696.19	[M+H]+
uralsaponin F	Triterpene Saponin	C44H64O19	896.404	[M+H]+
7-Phenylhept-4-enoic acid	Phenolic acids	C13H16O2	204.115	[M+H]+
Majoroside R1	Triterpene Saponin	C42H72O15	816.487	[M+H]+
(3S,4aR,5R,6S)-6-hydroxy-4a,5-dimethyl-3-(prop-1-en-2-yl)-4,4a,5,6-tetrahydronaphthalen-2(3H)-one	Sesquiterpenoids	C15H20O2	232.146	[M+H]+
Psoralen*	Coumarins	C11H6O3	186.032	[M+H]+
Angelicin*	Coumarins	C11H6O3	186.032	[M+H]+
Bakuchicin*	Coumarins	C11H6O3	186.032	[M+H]+
Dehydrochamaecynenol	Sesquiterpenoids	C14H18O	202.136	[M+H]+
ginsenoside Re5	Triterpene Saponin	C42H72O15	816.487	[M+H]+
Coumaroyltryptamine	Alkaloids	C19H18N2O2	306.137	[M+H]+
4,7,22,24-Tetrahydroxy-3,4-Seco-11,13(18)-Oleanadien-3-Oic Acid	Triterpene	C30H48O6	504.345	[M+H]+
3-(2,3-dihydroxy-3-methylbutoxy)furo[3,2-g]chromen-7-one	Coumarins	C16H16O6	304.095	[M+H]+
8-methylretusin-7-O-beta-D-glucopyranoside	Others	C25H28O12	520.158	[M+H]+
(3S,8E,10E)-1,3-dihydroxydodeca-8,10-dien-5-one	Others	C12H20O3	212.141	[M+H]+
6-Methoxycoumarin*	Coumarins	C10H8O3	176.047	[M+H]+
7betaH-guaia-1(10)-en-12,8beta-olide	Sesquiterpenoids	C15H20O3	248.141	[M+H]+
1-Oxo-9-desoxycacalol	Sesquiterpenoids	C15H16O2	228.115	[M+H]+
10-9-oxoageraphorone	Sesquiterpenoids	C15H22O2	234.162	[M+H]+
2-Methoxy-1-benzofuran-5-carbaldehyde	Aldehyde compounds	C10H8O3	176.047	[M+H]+
11-hydroxy-8-oxo-alismoxide	Sesquiterpenoids	C15H24O4	268.168	[M+H]+
2-Phenylcycloprop-2-en-1-one	Ketone compounds	C9H6O	130.042	[M+H]+
Leonurine	Phenolamine	C14H21N3O5	311.148	[M+H]+
Methyl 2-(aminomethyl)-5-(9-oxo-1,2,3,9-tetrahydropyrrolo[2,1-b]quinazolin-3-yl)benzoate	Alkaloids	C20H19N3O3	349.143	[M+H]+
3-Methyl-4-hydroxycinnamic acid	Phenolic acids	C10H10O3	178.063	[M+H]+
2,6-Dimethoxybenzoquinone	Quinones	C8H8O4	168.042	[M+H]+
Osmundalin*	Others	C12H18O8	290.1	[M+H]+
Chiirirhamnin	Flavonols	C27H30O15	594.159	[M+H]+
3-(2-hydroxypropan-2-yl)-6-methylcyclohex-3-en-1-one	Monoterpenoids	C10H16O2	168.115	[M+H]+
3-Caffeoyl-1,5-quinolactone*	Phenolic acids	C16H16O8	336.084	[M+H]+
N-Caffeoylmethylgluconamide*	Phenolamine	C16H21NO9	371.122	[M+H]+
Artemicapin A	Coumarins	C12H10O6	250.048	[M+H]+
Chikusetsusaponin L9a	Triterpene Saponin	C36H62O10	654.434	[M+H]+
Baicalein	Flavones	C15H10O5	270.053	[M+H]+
N-Cinnamoylserotonin	Plumerane	C19H18N2O2	306.137	[M+H]+
5,7,8-trimethoxycoumarin	Coumarins	C12H12O5	236.069	[M+H]+
Pinnatifidin	Sesquiterpenoids	C15H18O3	246.126	[M+H]+
Norflickinflimiod F	Ditepenoids	C18H26O3	290.188	[M+H]+
1-Hydroxylup-20(29)-en-3-one (Glochidonol)	Triterpene	C30H48O2	440.365	[M+H]+
Lupa-1,20(29)-dien-3-one (Glochidone)	Triterpene	C30H46O	422.355	[M+H]+
Arvestolide B	Sesquiterpenoids	C17H22O5	306.147	[M+H]+
Isorosmanol	Ditepenoids	C20H26O5	346.178	[M+H]+
6-methyl-10-methylidene-3-propan-2-ylcyclodec-6-ene-1,2-diol	Sesquiterpenoids	C15H26O2	238.193	[M+H]+
Comolactone A	Others	C9H14O3	170.094	[M+Na]+
Acropyrone	Phenolic acids	C11H12O5	224.069	[M+H]+
1,4-Benzodioxin-6-propanol	Lignans	C11H12O3	192.078	[M+H]+
p-Coumaroyl Aminogalactitol	Phenolic acids	C15H21NO8	343.127	[M+H]+
Magnocurarine	Isoquinoline alkaloids	C19H24NO3+	314.175	[M]+
Lotusine	Isoquinoline alkaloids	C19H23NO3	313.168	[M+H]+
Amuronine	Quinorisidine alkaloids	C19H23NO3	313.168	[M+H]+
Betalamic acid	Alkaloids	C9H9NO5	211.048	[M+H]+
7-Hydroxy-1-methoxy-2,3-methylenedi-oxyxanthone-arabinoside	Xanthone	C20H18O10	418.09	[M+H]+
4-(cyclohexa-1,3-dien-5-yn-1-yl)but-2-yn-1-ol	Monoterpenoids	C10H8O	144.058	[M+H]+
8,11,13-Podocarpatrien-13-ol	Ditepenoids	C17H24O	244.183	[M+H]+
Daphnin*	Coumarins	C15H16O9	340.079	[M+H]+
Oxyphyllol A	Sesquiterpenoids	C15H24O	220.183	[M+H]+
Puerarin	Isoflavones	C21H20O9	416.111	[M+H]+
7-Phenylhept-3-enoic acid	Phenolic acids	C13H16O2	204.115	[M+H]+
2-(4-Propan-2-ylphenyl)cyclopropane-1-carboxylic acid	Phenolic acids	C13H16O2	204.115	[M+H]+
Cirsimaritin	Flavones	C17H14O6	314.079	[M+H]+
3-Phenylpropiolaldehyde	Aldehyde compounds	C9H6O	130.042	[M+H]+
methylene thymol	Monoterpenoids	C11H14O	162.105	[M+H]+
Trisporol C	Sesquiterpenoids	C18H28O3	292.204	[M+H]+
2-[(E)-pent-2-enyl]cyclopentan-1-one	Monoterpenoids	C10H16O	152.12	[M+H]+
(1R,7S)-3,8,8-Trimethyl-4-Oxatricyclo[5.1.0.03,5]Octane	Monoterpenoids	C10H16O	152.12	[M+H]+
3-isopropyl-3-methylcyclohexa-1,5-dien-1-ol*	Monoterpenoids	C10H16O	152.12	[M+H]+
Ipsdienol*	Monoterpenoids	C10H16O	152.12	[M+H]+
Codamine	Isoquinoline alkaloids	C20H25NO4	343.178	[M+H]+
Xylopinidine	Alkaloids	C20H26NO4+	344.186	[M]+
Nephelioside VI*	Triterpene Saponin	C47H78O16	898.529	[M+H]+
(S)-Isoboldine*	Aporphine alkaloids	C19H21NO4	327.147	[M+H]+
Mangochinine	Alkaloids	C19H22NO4+	328.154	[M]+
Boldine*	Aporphine alkaloids	C19H21NO4	327.147	[M+H]+
5-Hydroxy-7,8,2',6'-Tetramethoxyflavone (Altisin)	Flavones	C19H18O7	358.105	[M+H]+
10-[(3,4-Dihydroxy-5-{[3,4,5-Trihydroxy-6-(Hydroxymethyl)Oxan-2-Yl]Oxy}Oxan-2-Yl)Oxy]-9-Hydroxy-2,2,6A,6B,9,12A-Hexamethyl-1,2,3,4,4A,5,6,6A,6B,7,8,8A,9,10,11,12,12A,12B,13,14B-Icosahydropicene-4A-Carboxylic Acid	Triterpene Saponin	C40H64O13	752.435	[M+H]+
methyl (2E)-6-oxo-3-(propan-2-yl)hept-2-enoate	Others	C11H18O3	198.126	[M+H]+
8-(azepan-1-yl)-7-(3-(4-chlorophenoxy)-2-hydroxypropyl)-3-methyl-1H-purine-2,6(3H,7H)-dione	Others	C21H26ClN5O4	447.167	[M+H]+
(PPT-2H)-(Glc-Rha)	Triterpene Saponin	C42H72O14	800.492	[M+H]+
Apigenin 6-C-glucoside 8-C-arabinoside	Flavones	C26H28O14	564.148	[M+H]+
5-Hydroxy-6-Methoxychromanon	Coumarins	C10H10O4	194.057	[M+H]+
Skimmin (7-Hydroxycoumarin-7-O-glucoside)	Coumarins	C15H16O8	324.084	[M+H]+
Rosmanol	Ditepenoids	C20H26O5	346.178	[M+H]+
Nobiletin*	Flavones	C21H22O8	402.132	[M+H]+
3',4',5,5',6,7-Hexamethoxyflavone*	Flavones	C21H22O8	402.132	[M+H]+
30-hydroxy glycyrrhizin*	Triterpene Saponin	C42H64O15	808.424	[M+H]+
13-Hydroxy-3-Longipinen-12-Oic Acid	Sesquiterpenoids	C15H22O3	250.157	[M+H]+
Biochanin A-beta-D-glucoside	Isoflavones	C22H22O10	446.121	[M+H]+
Prunetin-5-O-glucoside	Isoflavones	C22H22O10	446.121	[M+H]+
Acacetin-7-O-galactoside*	Flavones	C22H22O10	446.121	[M+H]+
Coumarin	Coumarins	C9H6O2	146.037	[M+H]+
Isosakuranetin-7-O-glucoside (Isosakuranin)	Flavanones	C22H24O10	448.137	[M+H]+
Olean-12-ene-3,16-dione (Maniladione)	Triterpene	C30H46O2	438.35	[M+H]+
5-formyl-2,7-dihydroxy-1,6-dimethyl-9,10-dihydrophenanthrene	Ditepenoids	C17H16O3	268.11	[M+H]+
cissaglaberrimine	Others	C17H15NO3	281.105	[M+H]+
Armatoside	Triterpene Saponin	C53H84O23	1088.54	[M+H]+
Chikuselsusaponin V*	Triterpene Saponin	C48H76O19	956.498	[M+H]+
Calenduloside H*	Triterpene Saponin	C48H76O19	956.498	[M+H]+
hydroxyisogermafurenolide	Sesquiterpenoids	C15H20O3	248.141	[M+H]+
phomophyllin A	Sesquiterpenoids	C15H20O2	232.146	[M+H]+
2-hydroxy-5-propan-2-yl-3-prop-1-en-2-ylcyclohepta-2,4,6-trien-1-one	Monoterpenoids	C13H16O2	204.115	[M+H]+
2'',4'',6''-Triacetylglycitin	Isoflavones	C28H28O13	572.153	[M+H]+
17beta-hydroxy-3-oxo-19-nor-5alpha-androst-1-ene	Steroid	C18H26O2	274.193	[M+H]+
Botryosphaerinone	Monoterpenoids	C12H18O3	210.126	[M+H]+
2,10-dihydroxy-11a-methyl-hexadecahydro-1H-cyclopenta[a]phenanthren-7-one	Sesquiterpenoids	C18H28O3	292.204	[M+H]+
Ginsenoside ST2	Triterpene Saponin	C36H62O10	654.434	[M+H]+
3-Oxooleana-11,13(18)-dien-28-oic acid	Triterpene	C30H44O3	452.329	[M+H]+
Plebedipene A	Ditepenoids	C22H30O5	374.209	[M+H]+
Tanshinol B	Ditepenoids	C18H16O4	296.105	[M+H]+
Ginsenoside Rk2-acetyl	Triterpene Saponin	C44H72O13	808.497	[M+H]+
5,7,8-Tetrahydroxy-6-methoxyflavone	Flavones	C16H12O6	300.063	[M+H]+
Nepetoidin A	Phenolic acids	C17H14O6	314.079	[M+H]+
notopanaxoside-A or isomer*	Triterpene Saponin	C36H62O10	654.434	[M+H]+
Ethyl phenylacetate	Phenolic acids	C10H12O2	164.084	[M+H]+
Pseudoginsenoside RT5	Triterpene Saponin	C36H62O10	654.434	[M+H]+
Daidzein-4',7-diglucoside	Isoflavones	C27H30O14	578.164	[M+H]+
Phenylethyl alcohol	Alcohol compounds	C8H10O	122.073	[M-H2O+H]+
Maltol	Ketone compounds	C6H6O3	126.032	[M+H]+
Sinapine	Phenolamine	C16H24NO5+	310.165	[M]+
5-hydroxy-6,7,8,3',4'-pentamethoxyflavone glucoside	Flavones	C26H30O13	550.169	[M+H]+
Ginsenoside Rd2	Triterpene Saponin	C47H80O17	916.54	[M+H]+
Chlojaponilactone A	Sesquiterpenoids	C15H20O3	248.141	[M+H]+
Apigenin-7-O-(6''-acetyl)glucoside	Flavones	C23H22O11	474.116	[M+H]+
Ginsenoside C*	Triterpene Saponin	C42H72O13	784.497	[M+H]+
Neosedumoside II	Sesquiterpenoids	C19H30O8	386.194	[M+H]+
Degalloylmacarangioside B	Sesquiterpenoids	C19H30O8	386.194	[M+H]+
oleanolic acid-Glc-Glc	Triterpene Saponin	C42H68O13	780.466	[M+H]+
3,5,11(13)-Trieneudesma-13-oic acid	Sesquiterpenoids	C15H20O2	232.146	[M+H]+
6-(o-tolyl)hexane-2,4-dione	Ketone compounds	C13H16O2	204.115	[M+H]+
(5E)-5-[(7R)-7-hydroxyoctylidene]furan-2-one	Monoterpenoids	C12H18O3	210.126	[M+H]+
Uralsaponin N	Triterpene Saponin	C42H62O17	838.399	[M+H]+
11-{[(2s,3r,4s,5s,6r)-3,4,5-trihydroxy-6-(hydroxymethyl)oxan-2-yl]oxy}-2h-[1,3]dioxolo[4,5-b]xanthen-10-one	Chromone	C20H18O10	418.09	[M+H]+
Pleuropyrone A	Others	C21H22O9	418.126	[M+H]+
Liquiritin	Flavanones	C21H22O9	418.126	[M+H]+
4-{3a,5a,7-trihydroxy-11a-methyl-9a-[(phenylimino)methyl]-hexadecahydro-1H-cyclopenta[a]phenanthren-1-yl}-2,5-dihydrofuran-2-one	Others	C29H37NO5	479.267	[M+H]+
6''-Feruloylspinosin	Flavones	C38H40O18	784.221	[M+H]+
3-methyl-2-[(Z)-5-[(2R,3R,4S,5S,6R)-3,4,5-trihydroxy-6-(hydroxymethyl)oxan-2-yl]oxypent-2-enyl]cyclopent-2-en-1-one	Ketone compounds	C17H26O7	342.168	[M+H]+
everlastoside L	Others	C25H26O11	502.147	[M+H]+
8-Methoxyluteolin-8-glucoside*	Flavones	C22H22O12	478.111	[M+H]+
Rhamnetin-3-O-Glucoside*	Flavonols	C22H22O12	478.111	[M+H]+
(2E)-3-(3,4-dihydroxyphenyl)prop-2-enoyl (2E)-3-(3,4-dihydroxyphenyl)prop-2-enoate	Others	C18H14O7	342.074	[M+H]+
6-hydroxycoumarin	Coumarins	C9H6O3	162.032	[M+H]+
4a-Methyl-4a,5,8,8a-tetrahydro-2(1H)-naphthalenone	Ketone compounds	C11H14O	162.105	[M+H]+
Macelignan; Anwulignan	Lignans	C20H24O4	328.168	[M+H]+
Laurotetanine	Aporphine alkaloids	C19H21NO4	327.147	[M+H]+
Scandione	Chalcones	C16H12O7	316.058	[M+H]+
majoroside F2	Triterpene Saponin	C42H72O14	800.492	[M+H]+
Chikusetsusaponin LM4*	Triterpene Saponin	C48H82O19	962.545	[M+H]+
4-(4-acetylphenyl)butanoic acid	Others	C12H14O3	206.094	[M+H]+
Baicalein 6-glucuronide*	Flavones	C21H18O11	446.085	[M+H]+
Apigenin-7-O-glucuronide	Flavones	C21H18O11	446.085	[M+H]+
Senkyunolide H	Lactones	C12H16O4	224.105	[M-H2O+H]+
E-6,7-Dihydroxydihydroligustilide	Lactones	C12H16O4	224.105	[M-H2O+H]+
(PPT-2H)-Glc-Rha	Triterpene Saponin	C42H70O13	782.482	[M+H]+
ginsenoside Re4*	Triterpene Saponin	C47H80O18	932.534	[M+H]+
5,7,2'-Trihydroxyflavanone 7-glucoside	Flavanones	C21H22O10	434.121	[M+H]+
3,4-Dihydro-4-(4'-hydroxyphenyl)-5,7-dihydroxycoumarin glucoside	Coumarins	C21H22O10	434.121	[M+H]+
Limocitrin 5-[6''-(3-Hydroxy-3-Methylglutaryl)Glucoside]*	Flavonols	C29H32O17	652.164	[M+H]+
Gardenin C malonyl glucoside*	Flavones	C29H32O17	652.164	[M+H]+
3',7-Dimethoxy-4',5,8-trihydroxyflavone 8-glucoside	Flavones	C23H24O12	492.127	[M+H]+
(PPT-2H)-(Glc-Xyl)	Triterpene Saponin	C41H68O13	768.466	[M+H]+
Limocitrol 5-[6''-(3-Hydroxy-3-Methylglutaryl)Glucoside]	Flavonols	C30H34O18	682.174	[M+H]+
notoginsenoside LY	Triterpene Saponin	C41H68O12	752.471	[M+H]+
3,7-Dimethyl-2,6-octadienyl 6-O-(Beta-D-Glucopyranosyl)-Beta-D-glucopyranoside	Monoterpenoids	C22H38O11	478.241	[M+NH4]+
Magnesium Lithospermate B	Phenolic acids	C36H28MgO16	740.123	[M+H]+
3-Methyl-6-prop-1-en-2-ylcyclohex-3-en-1-ol	Monoterpenoids	C10H16O	152.12	[M+H]+
4-Hydroxy-11,12,13-Trinor-1(5),6,9-Guaiatrien-8-one	Sesquiterpenoids	C12H14O2	190.099	[M+H]+
Notoginsenoside Rw2	Triterpene Saponin	C41H70O14	786.477	[M+H]+
Pseudoprotodioscin*	Steroidal saponins	C51H82O21	1030.53	[M+H]+
Diosgenin-3-O-glucosyl(1->4)rhamnosyl(1->4)rhamnosyl(1->2)glucoside*	Steroidal saponins	C51H82O21	1030.53	[M+H]+
Apigenin-7-O-[2''-O-(2'''-Sinapoyl)glucosyl]glucuronide	Flavones	C38H38O20	814.196	[M+H]+
Dehydroleucodine	Sesquiterpenoids	C15H16O3	244.11	[M+H]+
Isobutyryl carnitine	Alkaloids	C11H21NO4	231.147	[M+H]+
7,8,4'-Trihydroxyflavanone	Flavones	C15H12O5	272.068	[M+H]+
ginsenoside Rh18	Triterpene Saponin	C48H80O18	944.534	[M+H]+
2',4',6',3-Tetrahydroxy-4-methoxychalcone	Chalcones	C16H14O6	302.078	[M+H]+
Integracide H	Triterpene	C36H54O7	598.387	[M+H]+
Quercitrin	Flavonols	C21H20O11	448.101	[M+H]+
Tinosinenside	Monoterpenoids	C26H40O11	528.257	[M+H]+
Methyl Hydroxycinnamate	Phenolic acids	C10H10O3	178.063	[M+H]+
Gardenin C 5-[6''-(3-Hydroxy-3-Methylglutaryl)Glucoside]glucoside	Flavones	C38H48O23	872.259	[M+H]+
Coniferyl aldehyde	Aldehyde compounds	C10H10O3	178.063	[M+H]+
4'-Demethyleucomin glucosyl rhamnoside	Others	C28H32O14	592.179	[M+H]+
7-Methoxy-4-(4-methoxyphenyl)-5-[(6-O-beta-D-xylopyranosyl-beta-D-glucopyranosyl)oxy]-2H-1-benzopyran-2-one	Coumarins	C28H32O14	592.179	[M+H]+
3,7-Dimethyl-2,6-Octadienyl 6-O-(beta-D-Xylopyranosyl)-beta-D-glucopyranoside	Monoterpenoids	C21H36O10	448.231	[M+NH4]+
Lactucopicriside	Sesquiterpenoids	C29H32O12	572.189	[M+H]+
Dalbergin glucoside	Coumarins	C22H22O9	430.126	[M+H]+
2-(4-{[3,4-dihydroxy-4-(hydroxymethyl)oxolan-2-yl]oxy}phenyl)-5,7-dimethoxy-4H-chromen-4-one	Flavones	C22H22O9	430.126	[M+H]+
Oroxin A	Flavones	C21H20O10	432.106	[M+H]+
1-O-p-Hydroxycinnamoyl-3-O-caffeoylglycerol	Phenolic acids	C21H20O8	400.116	[M+H]+
2-Benzylhex-4-enoic acid	Phenolic acids	C13H16O2	204.115	[M+H]+
Floralginsenoside M	Triterpene Saponin	C53H90O22	1078.59	[M+H]+
Carnosifloside VI	Ditepenoids	C48H80O18	944.534	[M+H]+
Furaneol4-glucoside*	Others	C12H18O8	290.1	[M+H]+
Diaspanolide B	Ditepenoids	C20H26O4	330.183	[M+H]+
Dinortrixagone	Sesquiterpenoids	C18H28O	260.214	[M+H]+
selina-4,11-diene-12,15-dial*	Sesquiterpenoids	C15H20O2	232.146	[M+H]+
(1s,2s)-1-(3,4-dimethoxyphenyl)-2-{2-methoxy-4-[(1e)-prop-1-en-1-yl]phenoxy}propyl acetate	Lignans	C23H28O6	400.189	[M+H]+
Nicosesquiterpene A	Sesquiterpenoids	C15H20O2	232.146	[M+H]+
Dehydrocostus lactone	Sesquiterpenoids	C15H18O2	230.131	[M+H]+
1-(4-hydroxy-3-methoxyphenyl)-7-phenyl-3,5-diheptanone	Ketone compounds	C20H22O4	326.152	[M+H]+
4-(3-Methoxy-4-hydroxy)pheny-3-methy1-3-buten-2-one	Lignans	C12H14O3	206.094	[M+H]+
Lorneic Acid J	Others	C15H18O2	230.131	[M+H]+
11-Hydroxy-4,8,10,12-Tetramethyltetradeca-3,6,8,12-Tetraenoic Acid	Sesquiterpenoids	C18H28O3	292.204	[M+H]+
3,8-dimethyl-5-prop-1-en-2-yl-4a,7,8,8a-tetrahydro-1H-naphthalen-2-one	Sesquiterpenoids	C15H20O	216.151	[M+H]+
4-Methyl-7-(1-Methylethenyl)-1-Azulenemethanol	Sesquiterpenoids	C15H16O	212.12	[M+H]+
Salofficinoid A	Ditepenoids	C20H30O2	302.225	[M+H]+
12-Hydroxyabietic Acid	Ditepenoids	C20H30O3	318.219	[M+H]+
Salpratin D	Ditepenoids	C21H28O4	344.199	[M+H]+
2-ethynyl-2-methyl-6-phenyl-5-(prop-1-en-2-yl)oxane	Others	C17H20O	240.151	[M+H]+
3beta-Hydroxyatractylon*	Sesquiterpenoids	C15H20O2	232.146	[M+H]+
Inonotsutriol E	Triterpene	C30H50O3	458.376	[M+H]+
8-(5-Hydroxy-2,6,6-Trimethylcyclohex-2-En-1-Yl)-6-Methyloct-5-En-2-one	Sesquiterpenoids	C18H30O2	278.225	[M+H]+
Estrane-3,17-diol	Steroid	C18H30O2	278.225	[M+H]+
Sahandol II	Ditepenoids	C20H24O2	296.178	[M+H]+
Trideca-2,12-diene-4,6,8,10-tetrayne-1-diol	Others	C13H8O	180.058	[M+H]+
3alpha,15-Dihydroxy-18(4->3)-abeo-abieta-4(19),8,11,13-tetraene	Ditepenoids	C20H28O2	300.209	[M+H]+
Plebedipene B	Ditepenoids	C21H30O4	346.214	[M+H]+
methyl 2-(8,8a-dimethyl-3-oxo-5,6,7,8-tetrahydro-1H-naphthalen-2-ylidene)propanoate*	Sesquiterpenoids	C16H22O3	262.157	[M+H]+
2-Polyprenylphenol	Monoterpenoids	C16H22O	230.167	[M+H]+
9-cis-beta-apo-13-carotenone	Sesquiterpenoids	C18H26O	258.198	[M+H]+
Z-Ligustilide dimer E-232	Lactones	C24H28O4	380.199	[M+H]+
Wallichilide	Others	C25H32O5	412.225	[M+H]+
2-propyl-1,3,2-dioxazolidine	Alkaloids	C5H11NO2	117.079	[M+H]+
2-ethyl-N-(2-phenylethyl)hexanamide	Alkaloids	C16H25NO	247.194	[M+H]+
1,2-dihydrotanshinqiunone	PhenAnthraquinones	C18H14O3	278.094	[M+H]+
Anhydrovitamin a2	Ditepenoids	C20H28O	284.214	[M+H]+
6-methyl-5-(3-methylphenyl)heptan-2-one	Sesquiterpenoids	C15H22O	218.167	[M+H]+
Germacrone	Sesquiterpenoids	C15H22O	218.167	[M+H]+
1,2,7,9-tetramethyltetracyclo[5.4.0.02,4.03,8]undecane	Sesquiterpenoids	C15H24	204.188	[M+H]+
Ganoderal A	Triterpene	C30H44O2	436.334	[M+H]+
2-[(furan-3-yl)methyl]-p-cymene	Others	C15H18O	214.136	[M+H]+
Nootkatone	Sesquiterpenoids	C15H22O	218.167	[M+H]+
farfugin B	Sesquiterpenoids	C15H18O	214.136	[M+H]+
Atractylenolide I	Sesquiterpenoids	C15H18O2	230.131	[M+H]+
Laurecomin A	Sesquiterpenoids	C17H24O2	260.178	[M+H]+
Catechin-(4alpha->8)-gallocatechin	Flavanols	C30H26O13	594.137	[M+H]+
N-methylanthraniloyl-beta-D-glucose	Alkaloids	C14H19NO7	313.116	[M+H]+
25(R,S)-Spirost-5-en-3-ol-3-O-alpha-l-rhamnopyranosyl-(1,2)-[alpha-l-rhamnopyranosyl-(1,4)]-beta-d-glucopyranoside	Steroidal saponins	C45H72O16	868.482	[M+H]+
p-Methoxycinnamic acid ethyl ester	Phenolic acids	C12H14O3	206.094	[M+H]+
2-hydroxy-3-{[3,4,5-trihydroxy-6-({[3,4,5-trihydroxy-6-(hydroxymethyl)oxan-2-yl]oxy}methyl)oxan-2-yl]oxy}propyl octadeca-9,12-dienoate	Others	C33H58O14	678.383	[M+H]+
20-Taraxastene-3,12,16-Triol*	Triterpene	C30H50O3	458.376	[M+H]+
artocarbene	Stilbene	C19H18O4	310.12	[M+H]+
Phellopterin	Coumarins	C17H16O5	300.1	[M+H]+
[(2E)-4-acetyloxy-3,7-dimethylocta-2,6-dienyl] acetate	Monoterpenoids	C14H22O4	254.152	[M+H]+
3,7,7-Trimethyl-4-Methylidenebicyclo[4.1.0]Hept-2-Ene	Monoterpenoids	C11H16	148.125	[M+H]+
3,5,6,7,8,4'-hexamethoxyflavone*	Flavones	C21H22O8	402.132	[M+H]+
3-[4-(propan-2-yl)phenyl]propanal	Monoterpenoids	C12H16O	176.12	[M+H]+
4-butyl-3h-2-benzofuran-1-one	Coumarins	C12H14O2	190.099	[M+H]+
3,4-dihydroxyallylbenzene	Others	C12H14O2	190.099	[M+H]+
4-Isopropylcinnamic acid	Phenolic acids	C12H14O2	190.099	[M+H]+
Glabridin	Other Flavonoids	C20H20O4	324.136	[M+H]+
Methyl-[6]-shogaol methoxy	Phenolic acids	C19H28O4	320.199	[M+H]+
4,4,5-Trihydroxy-1,1'-di-2-propenylbiphenyl	Lignans	C18H18O3	282.126	[M+H]+
[6]-Paradol methyl	Phenolic acids	C18H28O3	292.204	[M+H]+
Chloranthalactone A	Sesquiterpenoids	C15H16O2	228.115	[M+H]+
11,12,13-Trinor-6,9-eremophiladien-8-one	Monoterpenoids	C12H16O	176.12	[M+H]+
Fluoren-9-one	Ketone compounds	C13H8O	180.058	[M+H]+
Isobutyryl 2-Benzylpropionic acid	Phenolic acids	C14H18O3	234.126	[M+H]+
1,2,15,16-Tetrahydrotanshiquinone	PhenAnthraquinones	C18H16O3	280.11	[M+H]+
saringosteryl glucoside	Triterpene Saponin	C35H58O7	590.418	[M+H]+
(1S,7R)-4,10-dimethylidene-7-(prop-1-en-2-yl)cyclodec-5-en-1-ol	Sesquiterpenoids	C15H22O	218.167	[M+H]+
Toonapubesin D	Triterpene	C30H50O5	490.366	[M+H]+
Belamcandal	Triterpene	C32H48O6	528.345	[M+H]+
Tanshinone IIB	PhenAnthraquinones	C19H18O4	310.12	[M+H]+
Dihydropyrocurzerenone	Sesquiterpenoids	C15H18O	214.136	[M+H]+
Junipenonoic Acid	Sesquiterpenoids	C15H20O3	248.141	[M+H]+
ethyl 4-phenylbutanoate*	Others	C12H16O2	192.115	[M+H]+
1-ethyl-1-methyl-1a,3a,6,7-tetrahydrocyclopropa[c][2]benzofuran-3-one	Others	C12H16O2	192.115	[M+H]+
Senkyunolide*	Lactones	C12H16O2	192.115	[M+H]+
2-methyl-3-phenylcyclopentan-1-one	Monoterpenoids	C12H14O	174.105	[M+H]+
N-(4-methoxyphenethyl)-N-methylcinnamamide	Alkaloids	C19H21NO2	295.157	[M+H]+
Justicidin A*	Lignans	C22H18O7	394.105	[M+H]+
Justicidin C*	Lignans	C22H18O7	394.105	[M+H]+
Acanthoside K3	Triterpene Saponin	C42H70O12	766.487	[M+H]+
Ginsenoside Rg5*	Triterpene Saponin	C42H70O12	766.487	[M+H]+
Leopersin C(15-epi-leopersin C)	Monoterpenoids	C20H32O5	352.225	[M+H]+
10-Hydroxymethyllycaconitine	Alkaloids	C37H50N2O11	698.341	[M+H]+
nardostachone	Sesquiterpenoids	C15H20O	216.151	[M+H]+
Aniline	Alkaloids	C6H7N	93.0578	[M+H]+
Euscaphic acid*	Triterpene	C30H48O5	488.35	[M+H]+
3,19,23-Trihydroxyurs-12-en-28-oic acid (Barbinervic acid)	Triterpene	C30H48O5	488.35	[M+H]+
3alpha-hydroxy-14-serraten-21-one	Triterpene	C30H48O2	440.365	[M+H]+
15-Hydroxysessilifol F	Sesquiterpenoids	C21H34O4	350.246	[M+H]+
(3S)-4-hydroxy-1-(1-hydroxy-5-methylnaphthalen-2-yl)-3-methylbutan-1-one	Others	C16H18O3	258.126	[M+H]+
7-ethenyl-6-methoxy-4b-methyl-2,3,4,4a,5,6,7,8,8a,9-decahydro-1H-phenanthren-2-ol	Others	C18H28O2	276.209	[M+H]+
Patriscabratine	Alkaloids	C27H28N2O4	444.205	[M+H]+
Lupiwighteone	Isoflavones	C20H18O5	338.115	[M+H]+
Elaeocarpucin F	Triterpene	C30H48O5	488.35	[M+H]+
Rabdoumbrosanin	Ditepenoids	C20H28O3	316.204	[M+H]+
Butylphthalide	Lactones	C12H14O2	190.099	[M+H]+
deca-8-en-2,4,6-triyn-1-ol	Monoterpenoids	C10H8O	144.058	[M+H]+
Aurantiamide acetate	Alkaloids	C27H28N2O4	444.205	[M+H]+
8-[3-oxo-2-[(E)-pent-2-enyl]cyclopenten-1-yl]octanoic acid	Others	C18H28O3	292.204	[M+H]+
Xanthoxylin*	Phenolic acids	C10H12O4	196.074	[M+H]+
Shizukanolide A	Sesquiterpenoids	C15H18O2	230.131	[M+H]+
2-((8R,8aR,E)-8,8a-dimethyl-3-oxo-3,5,6,7,8,8a-hexahydronaphthalen-2(1H)-ylidene)propanoic acid	Sesquiterpenoids	C15H20O3	248.141	[M+H]+
11-deoxy-13beta,17beta-epoxyalisol B	Triterpene	C30H48O4	472.355	[M+H]+
pandalizine-A	Alkaloids	C9H11NO	149.084	[M+H]+
1,1,7,7a-tetramethyl-1a,2,3,5,6,7,7a,7b-octahydro-1H-cyclopropa[a]naphthalene*	Sesquiterpenoids	C15H24	204.188	[M+H]+
Nuciferol acetate	Sesquiterpenoids	C17H24O2	260.178	[M+H]+
Spermine	Alkaloids	C10H26N4	202.216	[M+H]+
9-hydroxy-4,4,6a,6b,8a,11,11,14b-octamethyl-1,2,4,4a,5,6,6a,6b,7,8,8a,9,10,11,12,12a,14a,14b-octadecahydropicene-3,14-dione	Triterpene	C30H46O3	454.345	[M+H]+
Miltirone	Ditepenoids	C19H22O2	282.162	[M+H]+
ethyl 9-(5-butyl-3-methylfuran-2-yl)nonanoate	Others	C20H34O3	322.251	[M+H]+
Farnesyl acetone	Ditepenoids	C18H30O	262.23	[M+H]+
Myrcen-8-ol	Monoterpenoids	C10H16O	152.12	[M+H]+
Salofficinoid F	Ditepenoids	C20H28O2	300.209	[M+H]+
Farnesiferol B	Sesquiterpenoids	C24H30O4	382.214	[M+H]+
Vitetrifolin H	Ditepenoids	C21H36O3	336.266	[M+H]+
(6aS,13aR,15bS)-4,4,6a,10,10,13a,15b-heptamethyl-4,4a,5,6,6a,8,9,9a,10,11,13a,13b,14,15,15a,15b-hexadecahydro-1H-cyclohepta[1,2-a:5,4-a']dinaphthalen-11-ol	Terpene	C30H46O	422.355	[M+H]+
Levistolide A	Lactones	C24H28O4	380.199	[M+H]+
ethyl (9E)-11-[(1R)-2-methylcyclohex-2-en-1-yl]undec-9-enoate	Others	C20H34O2	306.256	[M+H]+
3,11-dioxo-beta-oleorene	Triterpene	C30H46O2	438.35	[M+H]+
Verpacamide A	Alkaloids	C11H19N5O2	253.154	[M+H]+
7-Methoxy-3-[1-(3-pyridyl)methylidene]-4-chromanone	Other Flavonoids	C16H13NO3	267.089	[M+H]+
N-(3-hydroxy-4-methoxyphenethyl)-4-hydroxybutanamide	Alkaloids	C14H21NO4	267.147	[M+H]+
Miserotoxin	Alkaloids	C9H17NO8	267.095	[M+H]+
Tanshinlactone	PhenAnthraquinones	C17H12O3	264.079	[M+H]+
Puerarol	Coumarins	C25H24O5	404.162	[M+H]+
1-(2,6,6-Trimethyl-1-cyclohexen-1-yl)-2-propen-1-one	Monoterpenoids	C12H18O	178.136	[M+H]+
22-Hydroxy-12-Oleanen-3-One	Triterpene	C30H48O2	440.365	[M+H]+
Epikatonic acid	Triterpene	C30H48O3	456.36	[M+H]+
2,6-Dimethoxy-4-hydroxyphenol-1-O-ß-D-glucopyranoside	Others	C14H20O9	332.111	[M+H]+
6-methyl-4-{[3,4,5-trihydroxy-6-(hydroxymethyl)oxan-2-yl]oxy}-2H-pyran-2-one*	Lactones	C12H16O8	288.084	[M+H]+
etheno-dC	Others	C11H13N3O4	251.091	[M+H]+
4-Hydroxyderricin	Chalcones	C21H22O4	338.152	[M+H]+
1,3(15),10-Bisabolatrien-12-al	Sesquiterpenoids	C15H22O	218.167	[M+H]+
Tokinolide B	Others	C24H28O4	380.199	[M+NH4]+
Mono-(2-ethylhexyl)phthalate	Phenolic acids	C16H22O4	278.152	[M+H]+
N-benzoyl-2-aminoethyl-beta-D-glucopyranoside	Alkaloids	C15H21NO7	327.132	[M+H]+
2-methyl-4-(prop-1-en-2-yl)pyridine	Alkaloids	C9H11N	133.089	[M+H]+
Homophthalicacid	Phenolic acids	C9H8O4	180.042	[M+H]+
Tanshinone IIA	PhenAnthraquinones	C19H18O3	294.126	[M+H]+
4-methylenemiltirone	PhenAnthraquinones	C18H18O2	266.131	[M+H]+
6-(alpha-D-glucosaminyl)-1D-myo-inositol	Others	C12H23NO10	341.132	[M+H]+
2,5-Dimethoxybenzoquinone	Quinones	C8H8O4	168.042	[M+H]+
4-Amino-4-deoxychorismate	Alkaloids	C10H11NO5	225.064	[M+H]+
BOA-6-O-glucoside	Alkaloids	C13H15NO8	313.08	[M+H]+
6-amino-3-[3,4-dihydroxy-5-(hydroxymethyl)oxolan-2-yl]-3,4-dihydropyrimidin-4-one	Others	C9H13N3O5	243.085	[M+H]+
(2R)-5-oxooxolane-2-carboxamide	Alkaloids	C5H7NO3	129.043	[M+H]+
Gerberin*	Lactones	C12H18O8	290.1	[M+H]+
Betaine	Alkaloids	C5H11NO2	117.079	[M+H]+
O-Acetylcarnitine	Alkaloids	C9H17NO4	203.116	[M+H]+
4-Hydroxypipecolic acid	Alkaloids	C6H11NO3	145.074	[M+H]+
Heterodendrin	Alkaloids	C11H19NO6	261.121	[M+H]+
2-Methylpyrrolidine-2-carboxylic acid	Alkaloids	C6H11NO2	129.079	[M+H]+
4,4,6A,6B,8A,11,12,14B-Octamethyl-5,14-Dioxo-1,2,3,4,4A,5,6,6A,6B,7,8,8A,9,10,11,12,12A,14,14A,14B-Icosahydropicen-3-Yl Acetate	Triterpene	C32H48O4	496.355	[M+H]+
1-(Hydroxymethyl)hexahydro-1h-pyrrolizin-2-ol	Pyrrole alkaloids	C8H15NO2	158.117	[M+H]+
2-Aminophenol	Alkaloids	C6H7NO	109.053	[M+H]+
3-Acetyl-11-keto-beta-boswellic Acid	Triterpene	C32H48O5	512.35	[M+H]+
5-hydroxymethylenefural*	Others	C6H6O3	126.032	[M+H]+
Codonopsine	Pyrrole alkaloids	C14H21NO4	267.147	[M+H]+
Ruilopeziol	Ditepenoids	C19H30O	274.23	[M+H]+
5-Methoxyfurfural*	Aldehyde compounds	C6H6O3	126.032	[M+H]+
Phloroglucinol	Others	C6H6O3	126.032	[M+H]+
Phenethylamine	Benzylphenylethylamine alkaloids	C8H11N	121.089	[M+H]+
Ipratropium	Alkaloids	C20H30NO3+	332.223	[M]+
Epigoitrin	Others	C5H7NOS	129.025	[M+H]+
Z,Z9-6.89,7.39-Diligustilide	Lactones	C24H28O4	380.199	[M+H]+
Sileneoside H	Steroidal saponins	C35H56O14	700.367	[M+H]+
Methyltanshinquinone*	Ditepenoids	C18H16O3	280.109	[M+H]+
Dihydroxyabieta-5,8,11,13-tetraen-7-one	Ditepenoids	C20H26O3	314.188	[M+H]+
Dehydromiltirone	PhenAnthraquinones	C19H20O2	280.146	[M+H]+
Przewalskin F	Ditepenoids	C18H22O3	286.157	[M+H]+
Methylene tanshinquinone	PhenAnthraquinones	C18H14O3	278.094	[M+H]+
2,6-Dimethyldeca-2,4,6,8-tetraenedial	Monoterpenoids	C12H14O2	190.099	[M+H]+
Ligustilide	Lactones	C12H14O2	190.099	[M+H]+
Aristelegone A	Sesquiterpenoids	C12H14O2	190.099	[M+H]+
Massoniresinol; Vladinol A	Lignans	C20H24O8	392.147	[M+H]+
Atractylochromene	Sesquiterpenoids	C17H22O2	258.162	[M+H]+
Atractylone	Sesquiterpenoids	C15H20O	216.151	[M+H]+
15,16-Bisnor-13-oxo-8(17),11-labdadien-19-ol	Sesquiterpenoids	C18H28O2	276.209	[M+H]+
9,25-Cyclo-12-Oleanen-3-ol 3-O-beta-D-Glucofuranoside	Triterpene Saponin	C36H58O6	586.423	[M+H]+
Biondinin D	Monoterpenoids	C19H24O3	300.173	[M+H]+
Isooxyprohurin	Coumarins	C16H14O5	286.084	[M+H]+
Senkyunolide P	Lactones	C24H30O4	382.214	[M+H]+
Tanshinone I	PhenAnthraquinones	C18H12O3	276.079	[M+H]+
12-Oleanene-3,24-diol 3-O-beta-D-Glucopyranoside*	Triterpene Saponin	C36H60O7	604.434	[M+H]+
Dendronobilin I	Sesquiterpenoids	C18H30O3	294.219	[M+H]+
Crataegolic acid*	Triterpene	C30H48O4	472.355	[M+H]+
(3Z,6Z)-3,7-dimethyl-10-(propan-2-ylidene)cyclodeca-3,6-dien-1-one	Sesquiterpenoids	C15H22O	218.167	[M+H]+
Otobaphenol	Lignans	C20H22O4	326.152	[M+H]+
Dehydrodieugenol	Others	C20H22O4	326.152	[M+H]+
6'-Hydroxy-4,2',3',4',5'-Pentamethoxychalcone	Chalcones	C20H22O7	374.137	[M+H]+
5alpha-pregna-1,20-dien-3-one	Steroid	C21H30O	298.23	[M+H]+
orthosiphonoic acid*	Triterpene	C30H48O4	472.355	[M+H]+
Cryptotanshinone;Tanshinone c	PhenAnthraquinones	C19H20O3	296.141	[M+H]+
4-O-(3'-O-caffeoyl glucosyl) quinic acid	Others	C22H28O14	516.148	[M+H]+
2-(Hydroxymethyl)Cyclohexa-2,5-Diene-1,4-Dione	Others	C7H6O3	138.032	[M+H]+
Virgatic acid	Triterpene	C30H46O4	470.34	[M+H]+
19-Hydroxy-9(11),15-Isopimaradien-3-one	Ditepenoids	C20H30O2	302.225	[M+H]+
Hinokiol	Ditepenoids	C20H30O2	302.225	[M+H]+
9-(6-methylhepta-2,5-dien-2-yl)-1H,3H,5H,6H,6aH,7H,8H,9H,9aH,9bH-azuleno[4,5-c]furan-1-ol	Ditepenoids	C20H30O2	302.225	[M+H]+
Chalcone	Chalcones	C15H12O	208.089	[M+H]+
Hispanolone	Ditepenoids	C20H30O3	318.219	[M+H]+
Methylaguerin B	Sesquiterpenoids	C20H24O5	344.162	[M+H]+
2,5,7-trihydroxy-6,8-dimethyl-3-(4'-methoxybenzyl)chroman-4-one	Other Flavonoids	C19H20O6	344.126	[M+H]+
6-Hydroxy-4',5,7-trimethoxyflavone	Flavones	C18H16O6	328.095	[M+H]+
4-{2-[(1e)-but-1-en-1-yl]-4-methylphenyl}butanoic acid	Others	C15H20O2	232.146	[M+H]+
Dihydroisotanshinone I*	PhenAnthraquinones	C18H14O3	278.094	[M+H]+
methyl 5-methyl-8-propan-2-yl-3,4-dihydronaphthalene-2-carboxylate	Sesquiterpenoids	C16H20O2	244.146	[M+H]+
Isobavachalcone	Chalcones	C20H20O4	324.136	[M+H]+
20,24-Epoxy-9,19-cyclolanostane-3,6,16,25-tetrol (Cycloastragenol)	Triterpene	C30H50O5	490.366	[M+H]+
Butylidenephthalide	Lactones	C12H12O2	188.084	[M+H]+
1-[4-[(2S,3R,4S,5S,6R)-3,4,5-Trihydroxy-6-[[(2S,3R,4S,5R)-3,4,5-Trihydroxyoxan-2-Yl]Oxymethyl]Oxan-2-Yl]Oxyphenyl]Ethanone	Sesquiterpenoids	C19H26O11	430.147	[M+H]+
(8beta)-Fern-9(11)-en-7-one	Triterpene	C30H48O	424.37	[M+H]+
Artemetin (5-Hydroxy-3,3',4',6,7-pentamethoxyflavone)	Flavones	C20H20O8	388.116	[M+H]+
3-Hydroxyurs-12,19-dien-28-oic acid (Sanguisorbigenin)	Triterpene	C30H46O3	454.345	[M+H]+
Glechomanolide*	Sesquiterpenoids	C15H20O2	232.146	[M+H]+
12,15-dioxo-alpha-selinen*	Sesquiterpenoids	C15H20O2	232.146	[M+H]+
Dehydrosaussurea lactone*	Sesquiterpenoids	C15H20O2	232.146	[M+H]+
Hovenic acid*	Triterpene	C30H48O5	488.35	[M+H]+
2,3-Dihydroxyurs-12,18-dien-28-oic acid (Goreishic Acid I)	Triterpene	C30H46O4	470.34	[M+H]+
5,4'-dihydroxy-7,2'-dimethoxy-6-methyl homoisoflavanone	Others	C19H20O6	344.126	[M+H]+
(S)-2-((R)-3,8-dimethyl-5,6-dihydroazulen-5-yl)propanoic acid*	Sesquiterpenoids	C15H18O2	230.131	[M+H]+
4,5-dihydroxy-2-methyl-3-[(2S,3R,4S,5S,6R)-3,4,5-trihydroxy-6-(hydroxymethyl)oxan-2-yl]oxybenzoic acid	Phenolic acids	C14H18O10	346.09	[M+H]+
Neoligustilide	Lactones	C12H14O2	190.099	[M+H]+
1-O-Caffeoylglycerol	Phenolic acids	C12H14O6	254.079	[M+H]+
1-methoxy-3-(5-oxopyrrolidin-2-yl)pyridin-1-ium	Pyridine alkaloids	C10H13N2O2+	193.098	[M]+
Scopoletin-7-O-xylosyl(1->6)glucoside(Fabiatrin)	Coumarins	C21H26O13	486.137	[M+H]+
pseudoginsenoside R1	Triterpene Saponin	C30H50O5	490.366	[M+H]+
5-Hydroxycoumarin	Coumarins	C9H6O3	162.032	[M+H]+
5alpha,11-Dihydroxy-3-ene-eudesman-2-one	Sesquiterpenoids	C15H24O3	252.173	[M+H]+
1-(4-Propylphenyl)ethanol	Others	C11H16O	164.12	[M+H]+
Caffeoylmethylgluconamide*	Alkaloids	C16H21NO9	371.121	[M+H]+
ISO-ginsenoside F2	Triterpene Saponin	C42H72O13	784.497	[M+H]+
7-Hydroxy-8-Methoxychromanon	Coumarins	C10H10O4	194.057	[M+H]+
Cichoriin*	Coumarins	C15H16O9	340.079	[M+H]+
16-oxo-11-anhydroalisol A	Triterpene	C30H46O5	486.334	[M+H]+
3-hydroxylup-12(13),20(29)-diene	Triterpene	C30H48O	424.37	[M+H]+
4-methyl-5-phenylpent-4-en-2-one	Others	C12H14O	174.105	[M+H]+
5-hydroxymaltol	Ketone compounds	C6H6O4	142.027	[M+H]+
Salicylamide	Alkaloids	C7H7NO2	137.048	[M+H]+
Spirost-5-en-3-yl-[6-deoxymannosyl(1->2)]glucoside (Polyphyllin V)	Steroidal saponins	C39H62O12	722.424	[M+H]+
Diosgenin-3-O-rhamnosyl(1->3)glucoside (Polyphyllin C)	Steroidal saponins	C39H62O12	722.424	[M+H]+
2alpha,5alpha,14beta-Triacetoxy-10beta-O-(B-D glucopyranosy)taxa-4(20),11-diene	Others	C32H48O12	624.315	[M+H]+
Z,Z9-3.39,8.89-Diligustilide	Lactones	C24H28O4	380.199	[M+H]+
8-[3,4,5-Trihydroxy-6-(hydroxymethyl)oxan-2-yl]oxychromen-2-one	Coumarins	C15H16O8	324.084	[M+H]+
Ranthenone	Monoterpenoids	C9H14O2	154.099	[M+H]+
Tryptamine	Plumerane	C10H12N2	160.1	[M+H]+
4-Aminobenzoate	Phenolic acids	C7H7NO2	137.048	[M+H]+
Methyl-3-(3-hydroxyphenyl)Propionate	Phenolic acids	C10H12O3	180.079	[M+H]+
3,3-dimethoxyindolequinone	Plumerane	C10H11NO3	193.074	[M+H]+
Dalbergin	Coumarins	C16H12O4	268.074	[M+H]+
Lindenanolide H	Lactones	C17H20O4	288.136	[M+H]+
Chloranthalactone C	Sesquiterpenoids	C17H20O4	288.136	[M+H]+
[4]-Shogaol acetyl	Phenolic acids	C17H22O4	290.152	[M+H]+
Salutaridine	Isoquinoline alkaloids	C19H21NO4	327.147	[M+H]+
5-guanidino-2-(2-hydroxyethyl)pentanoic acid	Others	C8H17N3O3	203.127	[M+H]+
Bupleurynol	Others	C17H22O	242.167	[M+H]+
Pinocarveol	Monoterpenoids	C10H16O	152.12	[M+H]+
19-Hydroxy-2-(hydroxymethyl)-A(1)-norursa-2,12-dien-28-oic acid (Coleonolic acid)	Triterpene	C30H46O4	470.34	[M+H]+
Cnidilide*	Lactones	C12H18O2	194.131	[M+H]+
Neocnidilide*	Lactones	C12H18O2	194.131	[M+H]+
3,4-Secodammara-4(28),20,24-trien-3,26-dioic acid	Triterpene	C30H46O4	470.34	[M+H]+
Eugenyl formate	Others	C11H12O3	192.079	[M+H]+
(1s)-1-[(4-hydroxyphenyl)methyl]-7-methoxy-1,2,3,4-tetrahydroisoquinolin-8-ol*	Isoquinoline alkaloids	C17H19NO3	285.137	[M+H]+
Geigeriafulvenolide*	Sesquiterpenoids	C15H18O2	230.131	[M+H]+
Elemicin*	Others	C12H16O3	208.11	[M+H]+
5-methoxy-2-(3-methylbut-2-enyl)benzene-1,3-diol*	Others	C12H16O3	208.11	[M+H]+
Artemorin	Ditepenoids	C15H20O3	248.141	[M+H]+
3,3',4',5,6,7,8-heptamethoxyflavone	Flavonols	C22H24O9	432.142	[M+H]+
9,10-dimethoxy-5-(3,4,5-trimethoxyphenyl)furo[3',4':6,7]naphtho[2,3-d][1,3]dioxol-6(8H)-one	Lignans	C24H22O9	454.126	[M+H]+
6-O-Acetyl-3-O-(4-O-malonyl)-xylosylcycloastragenol	Triterpene Saponin	C40H62O13	750.419	[M+H]+
3,6,12-Trihydroxydammar-20(22),24-diene-6-O-rhamnosyl(1->2)glucoside (Ginsenoside F4)*	Triterpene Saponin	C42H70O12	766.487	[M+H]+
3-(3,4-dihydroxyphenyl)-3-[3-(3,4-dihydroxyphenyl)prop-2-enoyloxy]propanoic acid	Phenolic acids	C18H16O8	360.084	[M+H]+
Diosgenin-Rha-Rha-Glc	Steroidal saponins	C45H72O16	868.482	[M+H]+
Alpha-Epoxydihydroartemisinic Acid	Sesquiterpenoids	C15H24O3	252.173	[M+H]+
Diosgenin	Steroid	C27H42O3	414.313	[M+H]+
Andrographidine D aglycone	Flavanones	C19H18O7	358.105	[M+H]+
Macrophypene B	Ditepenoids	C18H28O2	276.209	[M+H]+
3-Hydroxylup-20(29)-en-28-al (Betulinaldehyde)	Triterpene	C30H48O2	440.365	[M+H]+
Spinosine	Isoquinoline alkaloids	C19H21NO4	327.147	[M+H]+
Pilosine	Alkaloids	C16H18N2O3	286.132	[M+H]+
Dihydrojuglone	Quinones	C10H8O3	176.047	[M+H]+
Senecionine	Alkaloids	C18H25NO5	335.173	[M+H]+
N-Acetylanthranilate*	Alkaloids	C9H9NO3	179.058	[M+H]+
3-Succinoylpyridine*	Pyridine alkaloids	C9H9NO3	179.058	[M+H]+
beta-D-Glucopyranose, 1-(6-hydroxy-1H-indole-3-carboxylate)	Others	C15H17NO8	339.095	[M+H]+
15,16-Dihydrotanshinone I*	PhenAnthraquinones	C18H14O3	278.094	[M+H]+
7,4'-Dihydroxyflavone 7-O-beta-D-glucuronoside	Flavones	C21H18O10	430.09	[M+H]+
Magnoflorine	Aporphine alkaloids	C20H24NO4+	342.17	[M]+
Vicenin-2	Flavones	C27H30O15	594.159	[M+H]+
Bayin:8-beta-D-Glucopyranosyl-4',7-dihydroxyflavone	Others	C21H20O9	416.111	[M+H]+
Isofraxetin	Coumarins	C10H8O5	208.037	[M+H]+
Mirificin	Isoflavones	C26H28O13	548.153	[M+H]+
Kaempferol-3-O-xylosyl(1->2)glucoside*	Flavonols	C26H28O15	580.143	[M+H]+
3-ethyl-7-hydroxy-5,6-dimethoxyphthalide	Others	C12H14O5	238.084	[M+H]+
N-trans-Caffeoy-L-dopa	Alkaloids	C18H17NO7	359.101	[M+H]+
Kaempferol-3-O-sambubioside*	Flavonols	C26H28O15	580.143	[M+H]+
(2R,3S,4S,5R,6S)-3,4,5-trihydroxy-6-[2-(4-hydroxyphenyl)-4-oxochromen-7-yl]oxyoxane-2-carboxylic acid	Flavones	C21H18O10	430.09	[M+H]+
6,8-Di-C-glucopyranosylgenkwanin	Others	C28H32O15	608.174	[M+H]+
Isospinosin	Other Flavonoids	C28H32O15	608.174	[M+H]+
Glycitein 7-O-glucuronide	Isoflavones	C22H20O11	460.101	[M+H]+
Axillarin 5-[6''-(3-Hydroxy-3-Methylglutaryl)Glucoside]glucoside	Flavones	C35H42O22	814.217	[M+H]+
Fraxetin	Coumarins	C10H8O5	208.037	[M+H]+
6-Ethylmorphine	Alkaloids	C19H23NO3	313.168	[M+H]+
Umckalin (7-hydroxy-5,6-dimethoxycoumarin)	Coumarins	C11H10O5	222.053	[M+H]+
Sonchuside G*	Sesquiterpenoids	C21H34O8	414.225	[M+H]+
Murrayacarpin A glucoside	Coumarins	C17H20O9	368.11	[M+H]+
Herbacetin 4'-glucoside*	Flavonols	C21H20O12	464.096	[M+H]+
Quercetin 3-O-[beta-D-xylosyl-(1->2)-beta-D-glucoside]*	Flavonols	C26H28O16	596.138	[M+H]+
Quercetin-3-O-(6''-O-arabinosyl)glucoside*	Flavonols	C26H28O16	596.138	[M+H]+
Myricetin 3-xylosyl-(1->2)-rhamnoside	Others	C26H28O16	596.138	[M+H]+
Indigo*	Plumerane	C16H10N2O2	262.074	[M+H]+
Zeatin-O-glucoside	Alkaloids	C16H23N5O6	381.165	[M+H]+
Ginsenoside Rb3*	Triterpene Saponin	C53H90O22	1078.59	[M+H]+
12-Hydroxy-2-Bisabolen-1-one	Sesquiterpenoids	C15H26O2	238.193	[M+H]+
(3S,6S,8R,10R,12R,14R)-4,4,8,10,14-pentamethyl-17-((2S)-2,5,6-trihydroxy-6-methylheptan-2-yl)hexadecahydro-1H-cyclopenta[a]phenanthrene-3,6,12-triol-Glc	Triterpene Saponin	C36H64O11	672.445	[M+H]+
dihydrodaidzin	Flavanones	C21H22O9	418.126	[M+NH4]+
4,8-dimethyl-12-methylidene-3-oxatricyclo[9.3.0.02,4]tetradec-7-en-13-one	Sesquiterpenoids	C16H22O2	246.162	[M+H]+
Salvinorin J	Ditepenoids	C23H30O8	434.194	[M+H]+
PPT-Glc-acetyl	Triterpene Saponin	C38H64O10	680.45	[M+H]+
4,8a-dimethyloctahydronaphthalene-1,4a,7(2H)-triol	Sesquiterpenoids	C12H22O3	214.157	[M+H]+
cis-3-Hexenyl benzoate	Phenolic acids	C13H16O2	204.115	[M+H]+
Steviol	Ditepenoids	C20H30O3	318.219	[M+H]+
Cotinine-glucoside	Pyridine alkaloids	C16H22N2O6	338.148	[M+H]+
Gypenoside L	Triterpene	C42H72O14	800.492	[M+H]+
Durupcoside A	Triterpene Saponin	C47H74O18	926.487	[M+H]+
Araloside J	Triterpene Saponin	C47H74O18	926.487	[M+H]+
furoaloesone	Aldehyde compounds	C15H12O4	256.074	[M+H]+
3-Methyl-9H-carbazole-9-carbaldehyde	Plumerane	C14H11NO	209.084	[M+H]+
4,4a-dimethyl-6-propan-2-ylidene-4,5,8,8a-tetrahydronaphthalene-1,7-dione	Sesquiterpenoids	C15H20O2	232.146	[M+H]+
Comazaphilone C	Others	C22H24O8	416.147	[M+H]+
methyl indole-2 acetate	Alkaloids	C11H11NO2	189.079	[M+H]+
licorice-saponin J2	Triterpene Saponin	C42H64O16	824.419	[M+H]+
Borassoside A	Steroidal saponins	C45H72O16	868.482	[M+H]+
Ginsenoside Rf1	Triterpene Saponin	C36H62O9	638.439	[M+H]+
3-Hydroxy-30-Nor-12,20(29)-Oleanadien-28-Oic Acid 3-O-[beta-D-Glucopyranosyl-(1)-alpha-L-Arabinopyranoside]	Triterpene Saponin	C40H62O12	734.424	[M+H]+
2-[[11-(Hydroxymethyl)-4,4,6A,6B,8A,11,14B-Heptamethyl-1,2,3,4A,5,6,7,8,9,10,12,14A-Dodecahydropicen-3-Yl]Oxy]-4,5-Dihydroxy-6-(Hydroxymethyl)Oxan-3-Yl]Oxy-6-(Hydroxymethyl)Oxane-3,4,5-Triol	Triterpene Saponin	C42H68O12	764.471	[M+H]+
2-Undecanone	Ketone compounds	C11H22O	170.167	[M+H]+
Methyl 8-hydroxy-6-(2-hydroxyethyl)-4-methoxy-9-oxoxanthene-3-carboxylate	Other Flavonoids	C18H16O7	344.09	[M+H]+
Neoandrographolide	Ditepenoids	C26H40O8	480.272	[M+NH4]+
2,7-Dimethyl-2,4-Octadiene-1,8-Diol 8-O-B-D-Glucopyranoside	Monoterpenoids	C16H28O7	332.183	[M+NH4]+
JiangxiBaiyingsu H	Sesquiterpenoids	C18H28O4	308.199	[M+H]+
Isodocarpin	Ditepenoids	C20H26O5	346.178	[M+H]+
Crenatine	Plumerane	C14H14N2O	226.111	[M+H]+
notoginsenoside SFt4	Triterpene Saponin	C47H78O16	898.529	[M+H]+
4a,8-dimethyl-3,4,5,6,7,8-hexahydronaphthalen-2-one	Monoterpenoids	C12H18O	178.136	[M+H]+
Dehydroxylcryptogenin glu rha rha glu*	Steroidal saponins	C51H82O21	1030.53	[M+H]+
6-methyl-7-(3-oxobutyl)cyclohept-2-en-1-one	Sesquiterpenoids	C12H18O2	194.131	[M+H]+
Homoeriodictyol 7-O-glucoside*	Flavanones	C22H24O11	464.132	[M+H]+
1,2,6-trimethoxy-8-{[(2S,3R,4S,5S,6R)-3,4,5-trihydroxy-6-(hydroxymethyl)oxan-2-yl]oxy}xanthen-9-one	Others	C22H24O11	464.132	[M+H]+
Glycitein	Isoflavones	C16H12O5	284.068	[M+H]+
notoginsenoside U	Triterpene Saponin	C42H72O14	800.492	[M+H]+
Sanchirhinoside A5	Triterpene Saponin	C47H80O18	932.534	[M+H]+
Ent-sauchinone	Lignans	C20H20O6	356.126	[M+H]+
2-[2-(2-hydroxyphenyl)ethyl]chromen-4-one	Others	C17H14O3	266.094	[M+H]+
Homoplantaginin*	Flavones	C22H22O11	462.116	[M+H]+
6-C-MethylKaempferol-3-glucoside*	Flavonols	C22H22O11	462.116	[M+H]+
Diosmetin-7-O-galactoside*	Flavones	C22H22O11	462.116	[M+H]+
4'-O-beta-D-galactopyranosyl djalonensone	Coumarins	C21H22O10	434.121	[M+H]+
2-(2-Benzothiazolylthio)ethanol	Alkaloids	C9H9NOS2	211.013	[M+H]+
Notoginsenoside R1*	Triterpene Saponin	C47H80O18	932.534	[M+H]+
Isoscopoletin	Coumarins	C10H8O4	192.042	[M+H]+
Sid85149181	Triterpene Saponin	C41H70O14	786.477	[M+H]+
3-Ethynylbenzaldehyde	Aldehyde compounds	C9H6O	130.042	[M+H]+
quinquenoside L2*	Triterpene Saponin	C48H82O19	962.545	[M+H]+
2',4'-Dihydroxyacetophenone	Ketone compounds	C8H8O3	152.047	[M+H]+
(2S,3R,4R)-3,4-bis[[(E)-3-(3,4-dihydroxyphenyl)prop-2-enoyl]oxy]-3,4-dihydro-2H-pyran-2,6-dicarboxylic acid	Phenolic acids	C25H20O13	528.09	[M+NH4]+
(25R)-26-O-beta-D-Glucopyranosyl-furost-5,20-diene-3beta,26-diol-3-O-[alpha-L-rhamnopyranosylAcetyl-(1-2)]-[alpha-L-rhamnopyranosyl-(1-4)]-beta-D-glucopyranoside*	Steroidal saponins	C51H82O21	1030.53	[M+H]+
Diosgenin-Glc-Glc-Rha-Rha*	Steroidal saponins	C51H82O21	1030.53	[M+H]+
Bakkenolide Db	Sesquiterpenoids	C21H28O7S	424.156	[M+H]+
Deoxoglycyrrhizin*	Triterpene Saponin	C42H64O15	808.424	[M+H]+
Yesanchinoside R2	Triterpene Saponin	C41H70O14	786.477	[M+H]+
Ciwujiatone	Lignans	C22H26O9	434.158	[M+H]+
Nepetin-7-O-alloside*	Flavones	C22H22O12	478.111	[M+H]+
3,4-Dehydro-6-hydroxymellein	Coumarins	C10H8O4	192.042	[M+H]+
niranthin	Lignans	C24H32O7	432.215	[M+H]+
Santamarin*	Sesquiterpenoids	C15H20O3	248.141	[M+H]+
Floralginsenoside N	Triterpene Saponin	C53H90O22	1078.59	[M+H]+
Artalbic Acid	Sesquiterpenoids	C15H22O4	266.152	[M+H]+
Zaluzanin C	Sesquiterpenoids	C15H18O3	246.126	[M+H]+
Biochanin A 7-O-(6-O-malonyl-beta-D-glucoside)	Isoflavones	C25H24O13	532.121	[M+H]+
ginsenoside Rg10	Others	C42H70O13	782.482	[M+H]+
O-Decanoyl-L-carnitine	Alkaloids	C17H33NO4	315.241	[M+H]+
notoginsenoside RW1	Triterpene Saponin	C46H78O17	902.524	[M+H]+
10-Dehydrogeniposide	Monoterpenoids	C17H22O10	386.121	[M+H]+
pterosin A*	Sesquiterpenoids	C15H20O3	248.141	[M+H]+
Tarasaponin I	Triterpene Saponin	C47H74O18	926.487	[M+H]+
Loliolide	Monoterpenoids	C11H16O3	196.11	[M+H]+
Ginsenoside Rh8	Triterpene Saponin	C36H60O9	636.424	[M+H]+
Acacetin-7-O-(6''-malonyl)glucoside*	Flavones	C25H24O13	532.122	[M+H]+
Natsudaidain-3-O-[6''-(3-Hydroxy-3-Methylglutaryl)Glucoside]*	Flavonols	C33H40O18	724.221	[M+H]+
Malonyl ginsenoside Rb1*	Triterpene Saponin	C57H94O26	1194.6	[M+H]+
Malonylginsenoside Rb1*	Triterpene Saponin	C57H94O26	1194.6	[M+H]+
licorice-saponin P2	Triterpene Saponin	C42H62O17	838.399	[M+H]+
Eupatilin-7-O-glucoside	Flavones	C24H26O12	506.142	[M+H]+
Ginsenoside Rh19*	Triterpene Saponin	C36H62O9	638.439	[M+H]+
1-Acetoxy-2-oxoeudesman-3,7(11)-dien-8,12-olide	Ditepenoids	C17H20O5	304.131	[M+H]+
Ginsenoside Rd*	Triterpene Saponin	C48H82O18	946.55	[M+H]+
Limocitrin-3-O-(3-hydroxy-3-methylglutarate)glucoside*	Flavonols	C29H32O17	652.164	[M+H]+
Ginsenoside Rh13*	Triterpene Saponin	C36H62O9	638.439	[M+H]+
6-amino-9-[3,4-dihydroxy-5-(hydroxymethyl)oxolan-2-yl]-9H-purin-1-ium-1-olate	Others	C10H13N5O5	283.092	[M+H]+
11,13-Dehydrolanuginolide	Others	C17H22O5	306.147	[M+H]+
ginsenoside Rk2	Triterpene Saponin	C36H60O7	604.434	[M+H]+
Kaempferol-3-O-neohesperidoside*	Flavonols	C27H30O15	594.159	[M+H]+
6-Hydroxylignan-6-O-(6''-O-malonyl)glucoside*	Flavones	C24H22O15	550.096	[M+H]+
Limocitrin-3-O-(hydroxy-methylglutarate)glucoside-glucoside	Flavonols	C35H42O22	814.216	[M+H]+
alpha-Betulenol	Steroid	C15H24O	220.183	[M+H]+
10-Formyltetrahydrofolate*	Alkaloids	C20H23N7O7	473.166	[M+H]+
5-[(6-Carboxy-3,4,5-Trihydroxyoxan-2-Yl)Oxy]-6-[(11-Carboxy-4,4,6A,6B,8A,11,14B-Heptamethyl-1,2,3,4,4A,5,6,6A,6B,7,8,8A,9,10,11,12,12A,14,14A,14B-Icosahydropicen-2-Yl)Oxy]-3,4-Dihydroxyoxane-2-Carboxylic Acid*	Triterpene Saponin	C42H64O15	808.424	[M+H]+
ginsenoside Rs1*	Triterpene Saponin	C55H92O23	1120.6	[M+H]+
quercetin 3-O-(2''-O-malonyl)glucoside*	Flavonols	C24H22O15	550.096	[M+H]+
Trifolirhizin-6'-acetate	Isoflavones	C24H24O11	488.131	[M+H]+
licorice-saponin Q2*	Triterpene Saponin	C42H62O17	838.399	[M+H]+
ginsenoside Rs2*	Triterpene Saponin	C55H92O23	1120.6	[M+H]+
Z-6,7-Epoxyligustilide	Others	C12H14O3	206.094	[M-H2O+H]+
3-Oxo-4,11(13)-Ivaxallaradien-12-Oic Acid	Sesquiterpenoids	C15H18O3	246.126	[M+H]+
Vinaginsenoside R7	Triterpene Saponin	C53H90O22	1078.59	[M+H]+
ginsenoside Rb2*	Triterpene Saponin	C53H90O22	1078.59	[M+H]+
2-[4,5-dihydroxy-6-(hydroxymethyl)-2-[[17-(2-hydroxy-6-methylhept-5-en-2-yl)-4,4,10,13,14-pentamethyl-12-[3,4,5-trihydroxy-6-[(3,4,5-trihydroxyoxan-2-yl)oxymethyl]oxan-2-yl]oxy-2,3,5,6,7,8,9,11,12,15,16,17-dodecahydro-1H-cyclopenta[a]phenanthren-3-yl]oxy]oxan-3-yl]oxy-6-(hydroxymethyl)oxane-3,4,5-triol*	Triterpene Saponin	C53H90O22	1078.59	[M+H]+
notoginsenoside Lb*	Triterpene Saponin	C53H90O22	1078.59	[M+H]+
notoginsenoside SFt3*	Triterpene Saponin	C47H78O16	898.529	[M+H]+
16-oxo-11-anhydroalisol A 24-acetate	Triterpene	C32H48O6	528.345	[M+H]+
4,9,10,14,17,20,20-heptamethyl-24-oxahexacyclo[14.6.2.01,14.04,13.05,10.017,22]tetracosane-8,23-dione	Triterpene	C30H46O3	454.345	[M+H]+
3-(((S)-1-carboxy-2-phenylethyl)amino)-2,5-dihydroxycyclopentane-1-carboxylic acid	Others	C15H19NO6	309.121	[M+H]+
6-Hydroxykaempferol-3,6,7-O-triglucoside	Flavonols	C33H40O22	788.201	[M+H]+
1-Methoxy-2,3-methylenedioxy-xanthone	Xanthone	C17H14O5	298.084	[M+H]+
5-Hydroxyauranetin	Flavonols	C20H20O8	388.116	[M+H]+
Angelicide	Lactones	C24H28O4	380.199	[M+H]+
Hydroxyhemistepsin	Sesquiterpenoids	C19H22O7	362.137	[M+H]+
Sclareolide	Ditepenoids	C16H26O2	250.193	[M+H]+
Erythroculine	Alkaloids	C20H25NO4	343.178	[M+H]+
6-Hydroxykaempferol-6,7-O-diglucoside	Flavonols	C27H30O17	626.148	[M+H]+
Xylariterpenoid E	Others	C12H16O3	208.11	[M+H]+
9-methoxy-3,4,5-trimethyl-5,6,7,8-tetrahydrobenzo[f][1]benzofuran	Sesquiterpenoids	C16H20O2	244.146	[M+H]+
3,4',5,6,7-Pentamethoxyflavone	Flavonols	C20H20O7	372.121	[M+H]+
Przewalskin D	Ditepenoids	C20H26O2	298.193	[M+H]+
5,7,8,3',4',5'-Hexamethoxyflavone	Flavones	C21H22O8	402.132	[M+H]+
3'-O-((+)-.alpha.-Methylbutyryl)-cis-khellactone	Coumarins	C19H22O6	346.142	[M+H]+
Styraxjaponoside A	Lignans	C26H30O13	550.169	[M+NH4]+
4-[(2R,4bR,7S)-7-hydroxy-2,4b-dimethyl-2,3,4,4a,5,6,7,8,10,10a-decahydro-1H-phenanthren-1-yl]butan-2-one	Others	C20H32O2	304.24	[M+H]+
Pachyphyllone	Ditepenoids	C20H28O3	316.204	[M+H]+
N-Hydroxyl-tryptamine*	Plumerane	C10H12N2O	176.095	[M+H]+
6-[(7-hydroxy-2-methyl-6-oxo-3,4-dihydroisoquinolin-1-yl)methyl]-2,3-dimethoxybenzoic acid	Isoquinoline alkaloids	C20H21NO6	371.137	[M+H]+
Serotonin*	Plumerane	C10H12N2O	176.095	[M+H]+
Chikusetsusaponin FK2/LT5	Triterpene Saponin	C48H80O18	944.534	[M+H]+
8beta-Methoxyatractylenolide I*	Sesquiterpenoids	C16H22O3	262.157	[M+H]+
4a-methyl-4a,5,6,7-tetrahydronaphthalen-2(1H)-one	Ketone compounds	C11H14O	162.105	[M+H]+
Chikusetsusaponin FT4	Triterpene Saponin	C47H78O17	914.524	[M+H]+
Acacetin-7-O-glucosyl(1->4)xyloside	Flavones	C27H30O14	578.163	[M+H]+
Chikusetsusaponin Ia	Triterpene Saponin	C41H70O12	754.487	[M+H]+
5alpha-Oleana-11,13(18)-dien-3-one	Triterpene	C30H46O	422.355	[M+H]+
N-p-Coumaroylhydroxyputrescine	Phenolamine	C13H18N2O3	250.132	[M+H]+
11,12-dihydroxy-8,11,13-abietatrien-7-one (demethylcryptojaponol)	Ditepenoids	C20H28O3	316.204	[M+H]+
Dihydrohemistepsin	Sesquiterpenoids	C19H24O6	348.157	[M+H]+
2-Phenylpropylamine*	Alkaloids	C9H13N	135.105	[M+H]+
Ginsenoside Rk3	Triterpene Saponin	C36H60O8	620.429	[M+H]+
Menthadienyl acetate	Monoterpenoids	C12H18O2	194.131	[M+H]+
Cauleslactone	Lactones	C15H20O2	232.146	[M+H]+
2-Amino-4,5-dihydro-1H-imidazole-4-acetic acid	Alkaloids	C5H9N3O2	143.07	[M+H]+
Costunolide*	Sesquiterpenoids	C15H20O2	232.146	[M+H]+
8,10,13(15),18-Lobatetraene-16,17-diol	Ditepenoids	C20H32O2	304.24	[M+H]+
Atractylenolide II*	Sesquiterpenoids	C15H20O2	232.146	[M+H]+
3-(1',1'-Dimethylallyl)scopoletin	Coumarins	C15H16O4	260.105	[M+H]+
3D-3,5/4-Trihydroxycyclohexane-1,2-dione	Ketone compounds	C6H8O2	112.052	[M+H]+
Notoginsenoside Fa	Triterpene Saponin	C59H100O27	1240.65	[M+H]+
Ginsenoside Rg6	Triterpene Saponin	C42H70O12	766.487	[M+H]+
Aguerin B	Sesquiterpenoids	C19H22O5	330.147	[M+H]+
2-((1aR,2S,4S,5R,6aS,6bR)-5-hydroxy-4,6b-dimethyl-1,1a,2,4,5,6,6a,6b-octahydrocyclopropa[e]inden-2-yl)acrylic acid	Sesquiterpenoids	C15H20O3	248.141	[M+H]+
Micheliolide	Sesquiterpenoids	C15H20O3	248.141	[M+H]+
Tomentosolic acid	Triterpene	C30H46O3	454.345	[M+H]+
2-[(1S,4R)-3,3-dimethyl-2-bicyclo[2.2.1]heptanylidene]acetic acid	Others	C11H16O2	180.115	[M+H]+
6-Hydroxy-5-methoxyindole glucuronide	Alkaloids	C15H17NO8	339.095	[M+H]+
Scorzocreticoside II	Others	C28H34O14	594.195	[M+H]+
2-methyl-2-(2,3,8,8-tetramethyl-1,2,3,4,5,6,7,8-octahydronaphthalen-2-yl)-1,3-oxazolidine	Others	C18H31NO	277.241	[M+H]+
Ononin	Isoflavones	C22H22O9	430.126	[M+H]+
3,2',3',4'-Tetrahydroxychalcone	Others	C15H12O5	272.068	[M+H]+
Ginsenoside 1*	Triterpene Saponin	C30H50O3	458.376	[M+H]+
kinalborin C	Ditepenoids	C20H24O6	360.157	[M+H]+
Ginsenoside Mx	Triterpene Saponin	C41H70O12	754.487	[M+H]+
4-hydroxy-3-(2-hydroxy-3-methylbut-3-en-1-yl)benzoic acid	Phenolic acids	C12H14O4	222.089	[M+H]+
Robinetin	Flavonols	C15H10O7	302.043	[M+H]+
2-[(2R,7R,8R,8aR)-7-acetyloxy-8,8a-dimethyl-6-oxo-1,2,3,4,7,8-hexahydronaphthalen-2-yl]prop-2-enoic acid	Sesquiterpenoids	C17H22O5	306.147	[M+H]+
Telekin*	Sesquiterpenoids	C15H20O3	248.141	[M+H]+
Tricin-5-O-guaiacylglycerol*	Flavones	C27H26O11	526.148	[M+H]+
Chikusetsusaponin L10*	Triterpene Saponin	C36H62O9	638.439	[M+H]+
isoginsenoside Rh3*	Triterpene Saponin	C36H60O7	604.434	[M+H]+
Eleutheroside C	Lignans	C8H16O6	208.095	[M+H]+
Isoimperatorin	Coumarins	C16H14O4	270.089	[M+H]+
12,15-dioxo-selina-4,11-dine	Sesquiterpenoids	C15H20O2	232.146	[M+H]+
5,9,10-trihydroxy-2,2-dimethyl-8,12-bis(3-methylbut-2-en-1-yl)-1,11-dioxatetracen-6-one	Ketone compounds	C28H30O6	462.204	[M+H]+
6-Hydroxyindolelactate	Plumerane	C11H11NO4	221.069	[M+H]+
3',5'-dihydroxy-5,7,4'-trimethoxyflavone-3'-glucoside	Flavones	C24H26O12	506.142	[M+H]+
Eupatorin; 3',5-Dihydroxy-4',6,7-Trimethoxyflavone*	Flavones	C18H16O7	344.09	[M+H]+
4-Phenylhept-6-enoic acid	Phenolic acids	C13H16O2	204.115	[M+H]+
2-(methylamino)-2-(1-methylpyrazol-4-yl)acetic acid	Alkaloids	C7H11N3O2	169.085	[M+H]+
Quercetin-3'-O-(6''-O-acetyl)glucoside	Flavonols	C24H26O12	506.142	[M+H]+
3-methyl-5-(2,6,6-trimethyl-4-oxocyclohex-2-en-1-yl)pentanoic acid	Sesquiterpenoids	C15H24O3	252.173	[M+H]+
Notoginsenoside R9	Triterpene Saponin	C36H62O10	654.434	[M+H]+
2,4b,8,8-tetramethyl-3,4,4a,5,6,7,8a,9-octahydro-1H-phenanthren-2-ol*	Sesquiterpenoids	C18H30O	262.23	[M+H]+
Eperuol*	Ditepenoids	C18H30O	262.23	[M+H]+
Hexadecyl ethanolamine	Alkaloids	C18H39NO	285.303	[M+H]+
Methyl 2-(8,8a-Dimethyl-3-Oxo-1,2,3,5,6,7,8,8a-Octahydronaphthalen-2-Ylidene)Propanoate	Sesquiterpenoids	C16H22O3	262.157	[M+H]+
Amphetamine*	Alkaloids	C9H13N	135.105	[M+H]+
Flammein A	Sesquiterpenoids	C15H28O4	272.199	[M+H]+
15-Deacetylspiramine S	Terpenoid alkaloids	C22H31NO4	373.225	[M+H]+
5-Hydroxyauranetin 5-[6''-(3-Hydroxy-3-Methylglutaryl)Glucoside]	Flavonols	C32H38O17	694.211	[M+H]+
Deoxynogalonate	Others	C20H16O7	368.09	[M+H]+
Miltipolone	Ketone compounds	C19H24O3	300.173	[M+H]+
5-Demethylnobiletin; 5-Hydroxy-6,7,8,3',4'-Pentamethoxyflavone	Flavones	C20H20O8	388.116	[M+H]+
3,8-dimethyl-5-(prop-1-en-2-yl)-1,2,4a,7,8,8a-hexahydronaphthalen-2-yl acetate	Sesquiterpenoids	C17H24O2	260.178	[M+H]+
notoginsenoside FP2*	Triterpene Saponin	C58H98O26	1210.63	[M+H]+
Notoginsenoside Fc	Triterpene Saponin	C58H98O26	1210.63	[M+H]+
Ginsenoside Ra1*	Triterpene Saponin	C58H98O26	1210.63	[M+H]+
4-methoxybenzamide	Alkaloids	C8H9NO2	151.063	[M+H]+
Gypenoside XVII*	Triterpene Saponin	C48H82O18	946.55	[M+H]+
Jinfushanoside K	Triterpene Saponin	C48H80O17	928.54	[M+H]+
3,16,20,25-Tetrahydroxycucurbit-5-Ene-11,25-dione	Triterpene	C30H48O6	504.345	[M+H]+
(24S)-Pseudo-ginsenoside RT4*	Triterpene Saponin	C36H62O10	654.434	[M+H]+
Thunberginol B	Coumarins	C15H10O6	286.048	[M+H]+
Allyl salicylate	Phenolic acids	C10H10O3	178.063	[M+H]+
4-Phenyl-1-butanol	Alcohol compounds	C10H14O	150.105	[M+H]+
Daidzein-4'-O-glucoside	Isoflavones	C21H20O9	416.111	[M+H]+
Isoomphadione*	Sesquiterpenoids	C15H20O2	232.146	[M+H]+
Pterosin P*	Sesquiterpenoids	C15H20O2	232.146	[M+H]+
L-Carnitine	Alkaloids	C7H15NO3	161.105	[M+H]+
3-[4-(2-Hydroxypropan-2-Yl)Phenyl]-2-Oxopropanal	Monoterpenoids	C12H14O3	206.094	[M+H]+
3,4-Dihydroxybenzaldehyde	Aldehyde compounds	C7H6O3	138.032	[M+H]+
6-Hydroxykaempferol-7-O-glucoside*	Flavonols	C21H20O12	464.096	[M+H]+
(1S,3R,4R,5R)-1,3-Dihydroxy-7-oxo-6-oxabicyclo[3.2.1]oct-4-yl 3-(3,4-dihydroxyphenyl)-2-propenoate	Others	C16H16O8	336.084	[M+H]+
3-Hydroxy-1,9,11-Eremophilatrien-8-one	Sesquiterpenoids	C15H20O2	232.146	[M+H]+
pseudoginsenoside Rt4	Triterpene Saponin	C36H62O10	654.434	[M+H]+
E-Butylphthalide	Ketone compounds	C12H12O2	188.084	[M+H]+
Corymbolone	Sesquiterpenoids	C15H24O2	236.178	[M+H]+
3-[(1Z)-2,6-dimethyl-1,2,4a,5,6,7,8,8a-octahydronaphthalen-1-ylidene]propanoic acid	Others	C15H22O2	234.162	[M+H]+
Isoliquiritin	Chalcones	C21H22O9	418.126	[M+H]+
2alpha-Acetoxysugiol	Ditepenoids	C22H30O4	358.214	[M+H]+
1-(hydroxymethyl)-6-methyl-8,9-dihydronaphtho[1,2-g][1]benzofuran-10,11-dione	PhenAnthraquinones	C18H14O4	294.089	[M+H]+
Styxone A	Sesquiterpenoids	C15H22O	218.167	[M+H]+
Dihydropalutropone	Sesquiterpenoids	C12H14O	174.105	[M+H]+
2-{[2-(2-{3-[1-carboxy-2-(3,4-dihydroxyphenyl)ethoxy]-3-oxoprop-1-en-1-yl}-4,5-dihydroxyphenyl)-3-(3,4-dihydroxyphenyl)prop-2-enoyl]oxy}-3-(3,4-dihydroxyphenyl)propanoic acid	Phenolic acids	C36H30O16	718.153	[M+H]+
5-Desmethylsinensetin	Flavones	C19H18O7	358.105	[M+H]+
Atractylenolactam	Sesquiterpene alkaloids	C15H19NO	229.147	[M+H]+
chikusetsusaponin FK7*	Triterpene Saponin	C48H82O18	946.55	[M+H]+
ginsenoside Rh14	Triterpene Saponin	C42H70O13	782.482	[M+H]+
clerodermic acid	Monoterpenoids	C20H28O4	332.199	[M+H]+
Sessilifol O	Sesquiterpenoids	C19H32O3	308.235	[M+H]+
Isothankunic acid	Triterpene	C30H48O6	504.345	[M+H]+
13-Methyl-8,11,13-Podocarpatriene-2,3-diol	Ditepenoids	C18H26O2	274.193	[M+H]+
3-O-Acetyl-9,11-Dehydro-beta-Boswellic Acid	Triterpene	C32H48O4	496.355	[M+H]+
simmondsin	Others	C16H25NO9	375.153	[M+H]+
Monoisobutyl phthalate	Others	C12H14O4	222.089	[M+H]+
alismanol M	Triterpene	C30H48O6	504.345	[M+H]+
Luteolin-7-O-rutinoside*	Flavones	C27H30O15	594.159	[M+H]+
Septemlobin F	Sesquiterpenoids	C18H28O3	292.204	[M+H]+
5-hydroxy-8-methoxy-2,7-dimethyl-6-{[3,4,5-trihydroxy-6-(hydroxymethyl)oxan-2-yl]oxy}-4H-benzo[g]chromen-4-one	Chromone	C22H24O10	448.137	[M+H]+
Farnesiferol A	Coumarins	C24H30O4	382.214	[M+H]+
Humulene 6,7:9,10-Diepoxide	Sesquiterpenoids	C15H24O2	236.178	[M+H]+
4,9-Cadinadien-15-al	Sesquiterpenoids	C15H22O	218.167	[M+H]+
14-hydroxy-alpha-humulene*	Sesquiterpenoids	C15H24O	220.183	[M+H]+
Violanthin	Flavones	C27H30O14	578.164	[M+H]+
(7'R,8'R)-7'8'-dihydro-7'-(5'-hydroxy-3'-methoxphenyl)-3-methoxy-8'-methyl-1-(E)-propenylbenzof-uran	Lignans	C20H22O4	326.152	[M+H]+
Taraxerol	Triterpene	C30H50O	426.386	[M+H]+
Tagalsin Q	Ditepenoids	C18H26O2	274.193	[M+H]+
Suyiol	Ditepenoids	C20H28O2	300.208	[M+H]+
(PPD-2H)-Glc-Glc-Rha	Triterpene Saponin	C48H80O17	928.54	[M+H]+
5-Methylhept-6-en-2-one	Monoterpenoids	C8H14O	126.105	[M+H]+
14,15-Bisnor-3,11-Kolavadien-13-one	Ditepenoids	C18H28O	260.214	[M+H]+
Lethedoside B	Flavones	C25H28O12	520.158	[M+H]+
5-methyl-2-[3,4,5-trihydroxy-6-(hydroxymethyl)oxan-2-yl]oxychromen-4-one	Chromone	C16H18O8	338.1	[M+H]+
Tuliposide B	Others	C11H18O9	294.095	[M+H]+
4-methyl 1-(4-{[3,4,5-trihydroxy-6-(hydroxymethyl)oxan-2-yl]oxy}phenyl)methyl 2-hydroxy-2-(propan-2-yl)butanedioate	Others	C21H30O11	458.179	[M+H]+
3-Butylidene-7-hydroxyphthalide	Lactones	C12H12O3	204.079	[M+H]+
Rhamnazin 3-O-beta-D-glucopyranoside(Flavoyadorinin A)*	Flavonols	C23H24O12	492.127	[M+H]+
6-Hydroxyluteolin 7,3'-dimethyl ether 6-glucoside*	Flavones	C23H24O12	492.127	[M+H]+
Heraclenol	Coumarins	C16H16O6	304.095	[M+H]+
Cyclocolorenone	Sesquiterpenoids	C15H22O	218.167	[M+H]+
Microlobidene	Sesquiterpenoids	C24H30O4	382.214	[M+H]+
2-(hydroxymethyl)-5-methoxy-2-methyl-2H-chromen-6-ol	Terpene	C12H14O4	222.089	[M+H]+
3-Caffeoylquinic acid lactone*	Phenolic acids	C16H16O8	336.084	[M+H]+
Daphnauranol B	Sesquiterpenoids	C15H20O2	232.146	[M+H]+
3alpha-hydroxy-11alphaH-guaia-4(15),10(14)-dien-12,6alpha-olide	Sesquiterpenoids	C15H20O3	248.141	[M+H]+
5,7,3',4',5'-Pentahydroxyflavan (Tricetiflavan)	Flavanols	C15H14O6	290.079	[M+H]+
Diosmetin-7-O-glucuronide	Flavones	C22H20O12	476.096	[M+H]+
Rhinomilisin H	Sesquiterpenoids	C15H20O4	264.136	[M+H]+
3-Methoxytanapartholide	Sesquiterpenoids	C16H20O5	292.131	[M+H]+
Dextropimaric acid	Ditepenoids	C18H28O2	276.209	[M+H]+
oxyphyllanene A	Sesquiterpenoids	C12H16O2	192.115	[M+H]+
3-(1,2,3,4-Tetrahydro-6-hydroxy-2-naphthyl)cyclopentanone	Sesquiterpenoids	C15H18O2	230.131	[M+H]+
Kaempferol-3-O-glucoside-7-O-rhamnoside*	Flavonols	C27H30O15	594.159	[M+H]+
20,24-Epoxy-17,25-Dihydroxy-14(18)-Malabaricen-3-one	Triterpene	C30H50O4	474.371	[M+H]+
Stilbostemin B; 3,5-Dihydroxy-4-Methylbibenzyl	Stilbene	C15H16O2	228.115	[M+H]+
Z-6.8',7.3'-Diligustilide	Lactones	C24H28O4	380.199	[M+H]+
Deoxygomisin A	Lignans	C23H28O6	400.189	[M+H]+
2-benzoyl-4-[(2r)-2-hydroxy-7-methyl-3-methylideneoct-6-en-1-yl]benzene-1,3,5-triol	Ketone compounds	C23H26O5	382.178	[M+H]+
Mono(2-ethyl-5-hydroxyhexyl) phthalate*	Others	C16H22O5	294.147	[M+H]+
(3R),(6R)-6-hydroxy-de-O-methyllasiodiplodin*	Lactones	C16H22O5	294.147	[M+H]+
Isofuranodiene	Sesquiterpenoids	C15H20O	216.151	[M+H]+
Indirubin	Plumerane	C16H10N2O2	262.074	[M+H]+
2-[4-(2-Methylpropenyl)phenyl]propionic Acid	Phenolic acids	C13H16O2	204.115	[M+H]+
(E)-4,8-dimethylnona-3,7-dienoic acid	Monoterpenoids	C11H18O2	182.131	[M+H]+
Salpratin B	Ditepenoids	C20H22O3	310.157	[M+H]+
1-hydroxy-4-methoxy-3-methyl-2,3-dihydro-1H-indolo[3,2,1-de][1,5]naphthyridine-5,6-dione	Alkaloids	C16H14N2O4	298.095	[M+H]+
5-Hydroxymethyl-2-furaldehyde*	Aldehyde compounds	C6H6O3	126.032	[M+H]+
2-[3-[3-(3,4-dihydroxyphenyl)prop-2-enoyloxy]-4-hydroxy-5-oxooxolan-2-yl]-2-hydroxyacetic acid	Phenolic acids	C15H14O10	354.059	[M+H]+
4-O-acetyl-3-O-caffeoyl-2-C-methyl-D-erythronate	Others	C16H18O9	354.095	[M+H]+
Isatin	Plumerane	C8H5NO2	147.032	[M+H]+
Demethylarmepavine Glucoside	Isoquinoline alkaloids	C24H31NO8	461.204	[M+H]+
Menthone enol acetate	Monoterpenoids	C12H18O3	210.126	[M+H]+
N-[(R)-2-Hydroxy-3,3-dimethyl-4-(beta-D-glucopyranosyloxy)butyryl]-beta-alanine	Alkaloids	C15H27NO10	381.163	[M+H]+
P-Menth-2-Ene-1,7-diol	Monoterpenoids	C10H18O2	170.131	[M+H]+
Palasitrin	Aurones	C27H30O15	594.159	[M+H]+
6-Hydroxytryptamine	Alkaloids	C10H12N2O	176.095	[M+H]+
Damsinic acid	Sesquiterpenoids	C15H22O3	250.157	[M+H]+
Rabdoternin C	Ditepenoids	C24H34O7	434.231	[M+H]+
5,8a-dimethyl-1,2,3,4,5,6,7,8-octahydronaphthalene-1,4a,7-triol	Sesquiterpenoids	C12H22O3	214.157	[M+H]+
Agmatine	Alkaloids	C5H14N4	130.122	[M+H]+
2-amino-5-[(C-hydroxycarbonimidoyl)amino]pentanimidic acid	Alkaloids	C6H14N4O2	174.112	[M+H]+
(PPD-2H)-Glc-Rha*	Triterpene Saponin	C42H72O13	784.497	[M+H]+
5(13),6,8,10-Lauratetraen-4-ol	Sesquiterpenoids	C15H20O	216.151	[M+H]+
8-Methoxycoumarin*	Coumarins	C10H8O3	176.047	[M+H]+
Zerumbone	Ditepenoids	C15H22O	218.167	[M+H]+
Prudomenin*	Flavonols	C23H24O12	492.127	[M+H]+
1-(hydroxymethyl)-6-methylidene-8,9-dihydro-7H-naphtho[1,2-g][1]benzofuran-10,11-dione	PhenAnthraquinones	C18H14O4	294.089	[M+H]+
(1S)-2-cyano-1-phenylethyl acetate	Alkaloids	C11H11NO2	189.079	[M+H]+
5-(5-methylhex-4-en-1-ylidene)cyclohex-2-en-1-one	Monoterpenoids	C13H18O	190.136	[M+H]+
7,8-Dihydroxy-4-methylcoumarin	Coumarins	C10H8O4	192.042	[M+H]+
Mudanpinoic acid A	Triterpene	C30H46O3	454.345	[M+H]+
1,4a,7-trimethyl-1,2,3,4,4a,4b,5,6,7,9,10,10a-dodecahydrophenanthrene-1-carboxylic acid	Others	C18H28O2	276.209	[M+H]+
Hyperin*	Flavonols	C21H20O12	464.096	[M+H]+
(2s)-11-(5-ethyl-6-methoxy-3-methyl-4-oxopyran-2-yl)undecan-2-yl acetate	Others	C22H36O5	380.256	[M-H]-
Enterolactone	Lignans	C18H18O4	298.12	[M-H]-
3',4'-Dihydroxyacetophenone	Ketone compounds	C8H8O3	152.047	[M-H]-
(2E)-3-[4-methoxy-3-(sulfooxy)phenyl]prop-2-enoic acid	Others	C10H10O7S	274.015	[M-H]-
Clemastanin A	Lignans	C25H32O11	508.195	[M-H]-
Syringic acid	Phenolic acids	C9H10O5	198.053	[M-H]-
Sulfo jasmonate	Others	C12H18O7S	306.077	[M-H]-
4-p-Coumaroylquinic acid	Phenolic acids	C16H18O8	338.1	[M-H]-
Salvianolic acid B*	Phenolic acids	C36H30O16	718.153	[M-H]-
N-(4-O-(Glucosyl)-E-feruloyl)-tyramine	Phenolamine	C24H29NO9	475.184	[M-H]-
Liquiritin apioside	Chalcones	C26H30O13	550.169	[M-H]-
2,6-Di-tert-butyl-4-hydroxymethylphenol	Others	C15H24O2	236.178	[M-H]-
Rosmarinyl glucoside*	Phenolic acids	C24H26O13	522.137	[M-H]-
Phenylacetylglycerol 3-glucuronide	Phenolic acids	C17H22O10	386.121	[M-H]-
Quercetin-3-O-robinobioside	Flavonols	C27H30O16	610.153	[M-H]-
Methyl (4E,8E,11E)-5,9,13-trimethyltetradeca-4,8,11-trienoate	Others	C18H30O2	278.225	[M-H]-
1,2,3,6-Tetrakis-O-galloyl-beta-D-glucose	Phenolic acids	C34H28O22	788.107	[M-H]-
1,2,4,6-tetra-O-galloyl-glucose	Phenolic acids	C34H28O22	788.106	[M-H]-
Fustin	Flavanonols	C15H12O6	288.063	[M-H]-
Buddlenol E	Lignans	C31H36O11	584.226	[M-H]-
(3E,5E,8Z,11Z)-7,10,15-trimethylheptadeca-3,5,8,11-tetraenoic acid	Others	C20H32O2	304.24	[M-H]-
4-Hydroxystyrene	Phenolic acids	C8H8O	120.058	[M-H]-
4-Hydroxy-3-methoxy-benzaldehyde	Aldehyde compounds	C8H8O3	152.047	[M-H]-
1,4-Benzenediol, Monoacetate	Others	C8H8O3	152.047	[M-H]-
Anthranilate-1-O-Sophoroside	Phenolic acids	C19H27NO12	461.153	[M-H]-
pseudoginsenoside Rt3	Triterpene Saponin	C41H70O13	770.482	[M-H]-
Picolinic acid	Pyridine alkaloids	C6H5NO2	123.032	[M-H]-
Ginsenoside Rf	Triterpene Saponin	C42H72O14	800.492	[M-H]-
trans-Cinnamate	Phenolic acids	C9H8O2	148.052	[M-H]-
Mogroside II-A	Steroidal saponins	C42H72O14	800.492	[M-H]-
Ginsenoside Re	Triterpene Saponin	C48H82O18	946.55	[M-H]-
Phlorizin	Chalcones	C21H24O10	436.137	[M-H]-
5,6-dimethyl-1,3,3a,4,7,7a-hexahydro-2-benzofuran-1,3-dione	Others	C10H12O3	180.079	[M+CH3COO]-
Neoisoliquiritin	Chalcones	C21H22O9	418.126	[M-H]-
Baicalin	Flavones	C21H18O11	446.085	[M-H]-
Lithospermic acid B*	Phenolic acids	C36H30O16	718.153	[M-H]-
Indole-3-carboxylate*	Plumerane	C9H7NO2	161.048	[M-H]-
Indole-5-carboxylic acid*	Plumerane	C9H7NO2	161.048	[M-H]-
Episyringaresinol*	Lignans	C22H26O8	418.163	[M-H]-
Ethyl-p-digallate	Others	C16H14O9	350.064	[M+CH3COO]-
5-methylidenecyclopenta-1,3-diene-1-carboxylic acid	Others	C7H6O2	122.037	[M-H]-
Tricaffeoyl quinic acid	Phenolic acids	C34H30O15	678.159	[M-H]-
3,4,5-Tricaffeoylquinic acid	Phenolic acids	C34H30O15	678.159	[M-H]-
(+/-)-6-Hydroxy-3-oxo-alpha-ionol	Monoterpenoids	C13H20O3	224.141	[M-H]-
Indolelactate	Plumerane	C11H11NO3	205.074	[M-H]-
3-(2,3-dihydro-benzo[1,4]dioxin-6-yl)-2-methoxycarbonyl-chromen-4-one-7-O-beta-D-glucopyranoside	Others	C25H24O12	516.127	[M-H]-
(3r)-3-(3,4-dihydroxyphenyl)-3-{[(2e)-3-(3,4-dihydroxyphenyl)prop-2-enoyl]oxy}propanoic acid*	Phenolic acids	C18H16O8	360.084	[M-H]-
p-Hydroxypropiophenone	Ketone compounds	C9H10O2	150.068	[M-H]-
Artocarpanone	Flavanones	C16H14O6	302.079	[M-H]-
Chrysoeriol-7-O-rutinoside	Flavones	C28H32O15	608.174	[M-H]-
Abscisate	Sesquiterpenoids	C15H20O4	264.136	[M-H]-
Glucosyl 9-hydroxy-3-methyldec-2-enoic acid	Monoterpenoids	C17H30O8	362.194	[M-H]-
2',3',4',5,7-pentahydroxyflavone*	Flavones	C15H10O7	302.043	[M-H]-
Morin*	Flavonols	C15H10O7	302.043	[M-H]-
3-Hydroxybenzoate	Phenolic acids	C7H6O3	138.032	[M-H]-
3-O-Feruloylquinic acid	Phenolic acids	C17H20O9	368.111	[M-H]-
9-butyl-3-tert-butyl-4-methylfuro[2,3-f]chromen-7-one	Coumarins	C20H24O3	312.173	[M-H]-
Diosmetin*	Flavones	C16H12O6	300.063	[M-H]-
Ethyl (10Z,13Z)-hexadeca-10,13-dienoate	Others	C18H32O2	280.24	[M-H]-
5-hydroxy-2-(3-hydroxyphenyl)-7-methoxy-4H-chromen-4-one	Flavones	C16H12O5	284.068	[M-H]-
Magnaldehyde D	Lignans	C16H14O3	254.094	[M-H]-
Chrysoeriol	Flavones	C16H12O6	300.063	[M-H]-
2-Methyl-5-undecylcyclohexa-2,5-diene-1,4-dione	Others	C18H28O2	276.209	[M-H]-
Houpulin A	Lignans	C36H34O4	530.246	[M-H]-
Pyrrole-2-carboxylate	Pyrrole alkaloids	C5H5NO2	111.032	[M-H]-
Phthalate	Phenolic acids	C8H6O4	166.027	[M-H]-
1,3-Benzodioxole-5-nonanoic acid	Others	C16H22O4	278.152	[M-H]-
demethylregelin	Triterpene	C30H46O4	470.34	[M-H]-
Machilusolide D	Lactones	C18H30O3	294.219	[M-H]-
4-methylbenzenesulfonic palmitic anhydride	Others	C23H38O4S	410.249	[M-H]-
3,4,4'-Trihydroxy-5,5'-diisopropyl-2,2'-dimethylbiphenyl	Others	C20H26O3	314.188	[M-H]-
Tetahydroxyflavone-7-O-glucuronide*	Flavones	C21H18O12	462.08	[M-H]-
Ellagic acid	Tannin	C14H6O8	302.006	[M-H]-
Tropate	Phenolic acids	C9H10O3	166.063	[M-H]-
Chrysoeriol-8-C-glucoside (Scoparin)	Flavones	C22H22O11	462.116	[M-H]-
(1s,7ar)-1,5,5,7a-tetramethyl-2,3,6,7-tetrahydro-1h-indene-4-carboxylic acid	Sesquiterpenoids	C14H22O2	222.162	[M-H]-
2-Formyl-3-hydroxy-A(1)-norlup-20(29)-en-28-oic acid (Colubrinic acid)	Triterpene	C30H46O4	470.34	[M-H]-
Formylanthranilate	Phenolic acids	C8H7NO3	165.043	[M-H]-
Epicatechin gallate*	Flavanols	C22H18O10	442.09	[M-H]-
Catechin gallate*	Flavanols	C22H18O10	442.09	[M-H]-
(Z)-2-ethylhex-2-enedioic acid	Others	C8H12O4	172.074	[M-H]-
10-O-Caffeoyl-geniposidic acid	Monoterpenoids	C25H28O13	536.153	[M-H]-
1-Hydroxypinoresinol-1-O-Glucoside	Lignans	C26H32O12	536.189	[M-H]-
4-methylbenzenesulfonic octadec-17-enoic anhydride	Others	C25H40O4S	436.265	[M-H]-
3-Methoxy-2-methyl-3-oxopropylbenzoate	Phenolic acids	C12H14O4	222.089	[M-H]-
(2e)-13-[(3e,4s,5r)-4-hydroxy-5-methyloxolan-3-ylidene]tridec-2-enal	Others	C18H30O3	294.219	[M-H]-
8-[(2R,3R)-3-[(1S,2Z,5Z)-1-hydroxyocta-2,5-dienyl]oxiran-2-yl]octanoic acid	Others	C18H30O4	310.214	[M-H]-
2,6-Di-tert-butylphenol*	Others	C14H22O	206.167	[M-H]-
2,4-Di-Tert-Butylphenol*	Others	C14H22O	206.167	[M-H]-
(1S,4R,5S)-4-decyl-3,6-dioxabicyclo[3.1.0]hexan-2-one	Others	C14H24O3	240.173	[M-H]-
(7R,8S,9E,14S)-7-hydroxy-8,14-dimethylhexadec-9-enoic acid	Others	C18H34O3	298.251	[M-H]-
3-Methyl-1-oxo-6-propan-2-ylisochromene-5-carboxylic acid	Others	C14H14O4	246.089	[M-H]-
3-tert-butyl-6-hexyl-5-methylfuro[3,2-g]chromen-7-one	Coumarins	C22H28O3	340.204	[M-H]-
(6E)-2-methoxy-13-methyltetradec-6-enoic acid	Others	C16H30O3	270.219	[M-H]-
1-(hydrosulfonylmethyl)cyclohexa-1,3-dien-5-yne	Others	C7H6O2S	154.009	[M-H]-
Irone	Monoterpenoids	C14H22O	206.167	[M-H]-
Senkyunolide G	Lactones	C12H16O3	208.11	[M-H]-
1-Decanol*	Alcohol compounds	C10H22O	158.167	[M-H]-
2-Decanol*	Alcohol compounds	C10H22O	158.167	[M-H]-
9-hydroxy-8-{[(2S,3R,4S,5S,6R)-3,4,5-trihydroxy-6-(hydroxymethyl)oxan-2-yl]oxy}-1H,3H-naphtho[2,3-c]furan-1-one	Others	C18H18O9	378.095	[M-H]-
Catalpol	Monoterpenoids	C15H22O10	362.121	[M-H]-
Arsanin	Sesquiterpenoids	C15H22O4	266.152	[M-H]-
7-hydroxy-2,3-dihydro-1-benzopyran-4-one	Others	C9H8O3	164.047	[M+CH3COO]-
Methyl cumalate	Lactones	C7H6O4	154.027	[M-H]-
PPT-2H-Glc	Triterpene Saponin	C38H64O10	680.45	[M-H]-
Ilicic acid	Sesquiterpenoids	C15H24O3	252.173	[M-H]-
4-methyl-3-(4-phenylphenyl)-9-propylfuro[2,3-f]chromen-7-one	Others	C27H22O3	394.157	[M-H]-
dl-o-hydroxyphenyllactic acid	Others	C9H10O4	182.058	[M-H]-
2-{9,9-dimethyl-3-oxo-2-oxatricyclo[6.3.1.0?,12]dodeca-4(12),5,7-trien-5-yl}-4-methylfuran-3-carboxylic acid	Others	C19H18O5	326.115	[M-H]-
13-Deoxytetrodecamycin	Others	C18H22O5	318.147	[M-H]-
1-(4-Methoxyphenyl)-1-propanol	Alcohol compounds	C10H14O2	166.099	[M-H]-
7beta-Hydroxydarutigenol	Ditepenoids	C20H34O4	338.246	[M-H]-
2,3,19,23-Tetrahydroxyurs-12-en-28-oic acid	Triterpene	C30H48O6	504.345	[M-H]-
3-Hydroxy-24-methylene-9,19-cyclolanostan-26-oic acid (Ambolic acid)	Triterpene	C31H50O3	470.376	[M-H]-
Norarjunolic acid	Triterpene	C29H44O5	472.319	[M-H]-
Embelin	Quinones	C17H26O4	294.183	[M-H]-
3,25-Epoxy-3-hydroxyolean-18-en-28-oic acid (Semimoronic acid)	Triterpene	C30H46O4	470.34	[M-H]-
4-O-Glucosyl-4-hydroxybenzoic acid*	Phenolic acids	C13H16O8	300.084	[M-H]-
Viburnenone B1 methyl ester	Triterpene	C32H50O6	530.361	[M-H]-
Soyasapogenol B	Triterpene	C30H50O3	458.376	[M-H]-
3(2'-Chlorophenyl)-7-hydroxy-4-phenylcoumarin	Coumarins	C21H13ClO3	348.055	[M-H]-
2-ethenyl-7-hydroxy-2,4b,8,8-tetramethyl-4,4a,5,7,8a,9-hexahydro-1H-phenanthrene-3,6-dione	Ditepenoids	C20H28O3	316.204	[M-H]-
4-methylbenzenesulfonic pentadecanoic anhydride	Others	C22H36O4S	396.233	[M-H]-
Houpulin D	Lignans	C36H34O4	530.246	[M-H]-
3,4-Cycloopen-cycloaltin-4(29),25-diene-24-hydroxy-3-carboxylic acid	Triterpene	C30H48O3	456.36	[M-H]-
2-Benzoyl-2-(benzoyloxy)-3-hydroxybutanedioic acid	Others	C18H14O8	358.069	[M-H]-
3,8,10,11-tetrahydroxy-1-methyl-5,12-dioxo-5,12-dihydrotetracene-2-carboxylic acid	Others	C20H12O8	380.053	[M-H]-
2,3-bis(2-carboxyphenyl)succinic acid	Phenolic acids	C18H14O8	358.069	[M-H]-
4-butyl-3-(2-methylpropyl)benzene-1,2-dicarboxylic acid	Others	C16H22O4	278.152	[M-H]-
3-O-Rhamnosyl(1->2)glucosyl-2,3-dihydroxy-23-oxoolean-l2-en-28-oic acid-28-O-glucosyl ester*	Triterpene Saponin	C48H76O19	956.498	[M-H]-
6-Geranylnaringenin; Mimulone; Bonannione A	Flavanones	C25H28O5	408.194	[M-H]-
Deoxyarbutin	Phenolic acids	C11H14O3	194.094	[M-H]-
(1s)-2-isopropyl-3-methyl-5-methylidene-4-oxocyclopent-2-ene-1-carboxylic acid	Monoterpenoids	C11H14O3	194.094	[M-H]-
Medicagenic acid-3-O-glucuronide-28-O-rhamnosyl(1,2)-arabinoside	Triterpene Saponin	C47H72O20	956.462	[M-H]-
2,4-Dinitrophenol	Others	C6H4N2O5	184.012	[M-H]-
Velutin (5,4'-dihydroxy-7,3'-dimethoxyflavone)*	Flavones	C17H14O6	314.079	[M-H]-
4-[(2s)-2-hydroxy-6-methylheptan-2-yl]benzoic acid	Sesquiterpenoids	C15H22O3	250.157	[M-H]-
Forskoditerpenoside B	Ditepenoids	C30H46O13	614.294	[M-H]-
Ginsenoside Rh1	Triterpene Saponin	C36H62O9	638.439	[M-H]-
Glyceraldehyde	Aldehyde compounds	C3H6O3	90.0317	[M-H]-
Rubiadin-1-Methyl Ether	Anthraquinone	C16H12O4	268.074	[M-H]-
Gallic Acid 4-O-Glucoside	Phenolic acids	C13H16O10	332.074	[M-H]-
Kaempferol-3-O-sulfonate	Flavonols	C15H10O9S	366.005	[M-H]-
1-O-Salicyloyl-beta-D-glucose*	Phenolic acids	C13H16O8	300.084	[M-H]-
Lirioresinol A*	Lignans	C22H26O8	418.163	[M-H]-
2-Acetamido-3-hydroxy-3-phenylpropanoic acid	Alkaloids	C11H13NO4	223.084	[M-H]-
Salvianolic acid C	Phenolic acids	C26H20O10	492.106	[M-H]-
Ginsenoside Rg2	Triterpene Saponin	C42H72O13	784.497	[M-H]-
Calycosin	Isoflavones	C16H12O5	284.068	[M-H]-
Diethyl 12-mercaptododecylphosphonate	Others	C16H35O3PS	338.204	[M-H]-
Siegesbeckic acid	Ditepenoids	C20H32O4	336.23	[M-H]-
3-(4-Hydroxyphenyl)lactate	Phenolic acids	C9H10O4	182.058	[M-H]-
2-beta-D-Glucopyranosyloxy-5-hydroxyphenylacetic acidmethylester*	Phenolic acids	C15H20O9	344.111	[M-H]-
5-[(1Z)-3-(4-hydroxyphenyl)penta-1,4-dienyl]-2-methoxyphenol	Others	C18H18O3	282.126	[M-H]-
3-Oxours-12-en-28-oic acid (Ursonic acid)*	Triterpene	C30H46O3	454.345	[M-H]-
Ethanolamine phosphate	Alkaloids	C2H8NO4P	141.019	[M-H]-
4-methylbenzenesulfonic (11E,14E)-octadeca-11,14,17-trienoic anhydride	Others	C25H36O4S	432.233	[M-H]-
Tribuloside	Flavonols	C30H26O13	594.137	[M-H]-
Poncirin*	Flavanones	C28H34O14	594.195	[M-H]-
Didymin (Isosakuranetin-7-O-rutinoside)*	Flavanones	C28H34O14	594.195	[M-H]-
cis-Abienol	Ditepenoids	C20H34O	290.261	[M-H]-
Linalyl acetate	Others	C12H20O2	196.146	[M-H]-
3-Methoxybenzoic acid	Phenolic acids	C8H8O3	152.047	[M-H]-
(4,6-dihydroxy-3-oxo-1h-2-benzofuran-1-yl)acetic acid	Others	C10H8O6	224.032	[M-H]-
Medicarpin	Isoflavones	C16H14O4	270.089	[M-H]-
2-beta-D-Glucopyranosyloxy-4-methoxy-cis-cinnamic acid	Phenolic acids	C16H20O9	356.111	[M-H]-
Dehydroepiandrosterone	Steroid	C19H28O2	288.209	[M-H]-
Glycerone phosphate	Ketone compounds	C3H7O6P	169.998	[M-H]-
Salicylic acid-2-O-glucoside	Phenolic acids	C13H16O8	300.084	[M-H]-
Eucomic acid	Phenolic acids	C11H12O6	240.063	[M-H]-
3,23-Dihydroxy-30-noroleana-12,20(29)-dien-28-oic acid (30-Norhederagenin)	Triterpene	C29H44O4	456.324	[M-H]-
4-O-Feruloylquinic acid	Phenolic acids	C17H20O9	368.111	[M-H]-
clinopodic acid B	Phenolic acids	C19H18O8	374.1	[M-H]-
p-Coumaric acid 4-O-sulfate	Others	C9H8O6S	244.004	[M-H]-
5-hydroxy-2-methoxybenzoic acid	Others	C8H8O4	168.042	[M-H]-
3,5,7,8-tetrahydroxy-2-(4-hydroxy-3-methoxyphenyl)-3,4-dihydro-2H-1-benzopyran-4-one	Flavonols	C16H14O8	334.069	[M-H]-
4-Hydroxybenzoate	Phenolic acids	C7H6O3	138.032	[M-H]-
Apigenin-4'-O-glucoside*	Flavones	C21H20O10	432.106	[M-H]-
7,4'-Dihydroxyflavone	Flavones	C15H10O4	254.058	[M-H]-
4-[(2R,3R)-3-[(3,4-dimethoxyphenyl)methyl]-4-hydroxy-2-(hydroxymethyl)butyl]benzene-1,2-diol	Lignans	C20H26O6	362.173	[M-H]-
Gnetifolin B*	Flavonols	C16H12O6	300.063	[M-H]-
3,5-Dihydroxy-4-methoxybenzoic acid; 4-O-Methylgallic Acid	Phenolic acids	C8H8O5	184.037	[M-H]-
Notoginsenoside L	Triterpene Saponin	C53H90O22	1078.59	[M-H]-
Notoginsenoside R2	Triterpene Saponin	C41H70O13	770.482	[M-H]-
Saponin V*	Triterpene Saponin	C48H76O19	956.498	[M-H]-
1-O-Feruloyl-3-O-caffeoylglycerol	Phenolic acids	C22H22O9	430.126	[M-H]-
3-tert-butyl-4-methyl-9-propylfuro[2,3-f]chromen-7-one	Coumarins	C19H22O3	298.157	[M-H]-
2,6-Dimethoxybenzaldehyde	Aldehyde compounds	C9H10O3	166.063	[M-H]-
Phloretate	Phenolic acids	C9H10O3	166.063	[M-H]-
Salvianolic acid L*	Phenolic acids	C36H30O16	718.153	[M-H]-
Hesperetin-5-O-glucoside	Flavanones	C22H24O11	464.132	[M-H]-
Isoquercitrin	Flavonols	C21H20O12	464.096	[M-H]-
Quercimeritrin	Flavonols	C21H20O12	464.096	[M-H]-
Nortrachelogenin-4-O-glucoside	Lignans	C26H32O12	536.189	[M-H]-
2,3-dihydro-1-benzofuran-5-carboxylic acid	Others	C9H8O3	164.047	[M-H]-
12-Oxo PEA	Others	C18H30O3	294.219	[M-H]-
3-O-p-Coumaroylquinic acid	Phenolic acids	C16H18O8	338.1	[M-H]-
2-(2-pent-4-enoxyethoxy)ethyl hydrogen sulfate	Others	C9H18O6S	254.082	[M-H]-
Luteolin 7-O-beta-D-glucoside*	Flavones	C21H20O11	448.101	[M-H]-
Syringaldehyde; 4-Hydroxy-3,5-Dimethoxybenzaldehyde	Aldehyde compounds	C9H10O4	182.058	[M-H]-
Umbelliferone	Coumarins	C9H6O3	162.032	[M-H]-
Sideretin	Coumarins	C10H8O6	224.032	[M-H]-
4'-Hydroxyacetophenone*	Ketone compounds	C8H8O2	136.052	[M-H]-
3-Methoxybenzaldehyde*	Aldehyde compounds	C8H8O2	136.052	[M-H]-
Naringin*	Flavanones	C27H32O14	580.179	[M-H]-
Lup-20(29)-ene-1,3-diol (Glochidiol)	Triterpene	C30H50O2	442.381	[M-H]-
Caffeate	Phenolic acids	C9H8O4	180.042	[M-H]-
2-formyl-6-methoxybenzoic acid	Others	C9H8O4	180.042	[M-H]-
Choerospondin*	Flavanones	C21H22O10	434.121	[M-H]-
3,7-dihydroxy-2-methoxy-8,8,10-trimethyl-6,7-dihydroanthracene-1,4,5-trione	Quinones	C18H18O6	330.11	[M-H]-
(1alpha,3R,4alpha,5R)-3,4,5-Trihydroxy-1-[[3-(4-hydroxy-3-methoxyphenyl)-1-oxo-2-propen-1-yl]oxy]cyclohexanecarboxylic acid	Others	C17H20O9	368.111	[M-H]-
Benzoylglycerol 2-glucuronide	Phenolic acids	C16H20O10	372.106	[M-H]-
Chicoric acid	Phenolic acids	C22H18O12	474.08	[M-H]-
Glycyrrhetinate	Triterpene	C30H46O4	470.34	[M-H]-
3-[(1-Carboxyvinyl)oxy]benzoate	Phenolic acids	C10H8O5	208.037	[M-H]-
1-O-Glucopyranosylamplexine	Monoterpenoids	C16H26O9	362.158	[M-H]-
Rosmarinate*	Phenolic acids	C18H16O8	360.084	[M-H]-
Asperulosidic acid	Monoterpenoids	C18H24O12	432.127	[M-H]-
7-hydroxy-3-(2-hydroxy-4-methoxyphenyl)chromen-2-one	Coumarins	C16H12O5	284.068	[M-H]-
5-methoxycarbonylpentyl alpha-D-mannopyranoside	Others	C13H24O8	308.147	[M-H]-
2-Hydroxyphenol-1-O-glucosyl(6->1)rhamnoside	Others	C18H26O11	418.147	[M-H]-
Ginsenoside Rg3	Triterpene Saponin	C42H72O13	784.497	[M-H]-
1-(2,4-dihydroxyphenyl)-2-(4-hydroxyphenyl)prop-2-en-1-one	Stilbene	C15H12O4	256.074	[M-H]-
N-Acetylisatin	Plumerane	C10H7NO3	189.043	[M-H]-
Cyrtominetin	Flavones	C17H16O6	316.095	[M-H]-
[(2R,3R,4R)-3,4-Dihydroxy-2-pyrrolidinyl]methyl beta-D-glucopyranoside	Pyrrole alkaloids	C11H21NO8	295.127	[M-H]-
4-Methoxysalicylic Acid	Phenolic acids	C8H8O4	168.042	[M-H]-
Abietate*	Ditepenoids	C20H30O2	302.225	[M-H]-
Communic Acid	Ditepenoids	C20H30O2	302.225	[M-H]-
PPT-Glc-Glc-acetyl*	Triterpene Saponin	C44H74O15	842.503	[M-H]-
Datiscetin	Flavonols	C15H10O6	286.048	[M-H]-
2,6-Dimethyl-7-octene-2,3,6-triol	Monoterpenoids	C10H20O3	188.141	[M-H]-
4-Hydroxyquinoline	Quinoline alkaloids	C9H7NO	145.053	[M-H]-
Homovanillic alcohol	Alcohol compounds	C9H12O3	168.079	[M-H]-
2-hydroxy-6-methoxy-4-methylbenzoic acid	Others	C9H10O4	182.058	[M-H]-
(E)-caffeyl alcohol 4-O-beta-D-glucopyranoside	Alcohol compounds	C15H20O8	328.116	[M-H]-
(2S,3S,4S,5R,6R)-6-(3-benzoyloxy-2-hydroxypropoxy)-3,4,5-trihydroxyoxane-2-carboxylic acid	Others	C16H20O10	372.106	[M-H]-
Erythro-Guaiacylglycerol-beta-dihydroconiferyl Ether glucoside	Lignans	C26H36O12	540.221	[M-H]-
Isovitexin	Flavones	C21H20O10	432.106	[M-H]-
2-[(3-hydroxybutoxy)carbonyl]benzoic acid	Others	C12H14O5	238.084	[M-H]-
Gallic Acid Ethyl Ester; Ethyl gallate	Phenolic acids	C9H10O5	198.053	[M-H]-
Phenyllactate	Phenolic acids	C9H10O3	166.063	[M-H]-
Isolariciresinol	Lignans	C20H24O6	360.157	[M-H]-
Quercetin-4'-O-glucoside (Spiraeoside)*	Flavonols	C21H20O12	464.096	[M-H]-
Neoliquiritin*	Flavanones	C21H22O9	418.126	[M-H]-
Polygonimitin B*	Other Flavonoids	C21H22O9	418.126	[M-H]-
Salvianolic acid K	Phenolic acids	C27H24O13	556.122	[M-H]-
Narirutin*	Flavanones	C27H32O14	580.179	[M-H]-
Tricetin 7-O-glucuronide*	Flavones	C21H18O13	478.075	[M-H]-
Hesperidin	Flavanones	C28H34O15	610.19	[M-H]-
1-hydroxy-4-glucoside-2-naphthoicacid	Phenolic acids	C17H18O9	366.095	[M-H]-
Cornoside	Phenolic acids	C14H20O8	316.116	[M-H]-
Levopimaric acid*	Ditepenoids	C20H30O2	302.225	[M-H]-
Norkurarinol	Flavanones	C25H30O7	442.199	[M-H]-
1,2,3,19-Tetrahydroxyurs-12-en-28-oic acid	Triterpene	C30H48O6	504.345	[M-H]-
Dihydro-epi-arteannuin B	Sesquiterpenoids	C15H22O3	250.157	[M-H]-
Quercetin-3,3'-dimethyl ether	Flavonols	C17H14O7	330.074	[M-H]-
teufruintin G	Ditepenoids	C22H30O6	390.204	[M-H]-
3,4-dihydroxy-6-(hydroxymethyl)-5-methyltetrahydro-2H-pyran-2-yl hydrogen sulfate	Others	C7H14O8S	258.041	[M-H]-
Mangiferin	Other Flavonoids	C19H18O11	422.085	[M-H]-
Baimantuoluoline B	Others	C28H42O7	490.293	[M-H]-
2-octyltetracyclo[8.2.1.03,12.0?,11]trideca-4,7-diene-7-carboxylic acid	Others	C22H32O2	328.24	[M-H]-
Syringaresinol-4'-O-(6''-acetyl)glucoside	Lignans	C30H38O14	622.226	[M-H]-
Erythro-Guaiacylglycerol-beta-O-4'-dehydrodisinapyl Ether	Lignans	C31H36O11	584.226	[M-H]-
Ethylparaben	Phenolic acids	C9H10O3	166.063	[M-H]-
Naringenin*	Flavanones	C15H12O5	272.068	[M-H]-
Pinobanksin*	Flavanonols	C15H12O5	272.068	[M-H]-
Ginsenoside Rc	Triterpene Saponin	C53H90O22	1078.59	[M-H]-
tripterifordin	Ditepenoids	C20H30O3	318.219	[M-H]-
Chikusetsusaponin V*	Triterpene Saponin	C48H76O19	956.498	[M-H]-
iso-notoginsenoside T5*	Triterpene Saponin	C41H68O12	752.471	[M-H]-
Notoginsenoside T5*	Triterpene Saponin	C41H68O12	752.471	[M-H]-
Chikusetsusaponin IV	Triterpene Saponin	C47H74O18	926.487	[M-H]-
3-Oxo-9,19-cyclolanost-24-en-26-oic acid (Mangiferonic acid)*	Triterpene	C30H46O3	454.345	[M-H]-
3-Methylsalicylate	Phenolic acids	C8H8O3	152.047	[M-H]-
Prunetin-4'-O-glucoside(Prunitrin)	Isoflavones	C22H22O10	446.121	[M-H]-
Acacetin-7-O-glucuronide	Flavones	C26H20O8	460.116	[M-H]-
Pinocembrin-7-O-rutinoside*	Flavanones	C27H32O13	564.184	[M-H]-
(+)-Pinoresinol*	Lignans	C20H22O6	358.142	[M-H]-
Epipinoresinol*	Lignans	C20H22O6	358.142	[M-H]-
4-hydroxy-3-(prop-1-en-2-yl)-2,3-dihydro-1-benzofuran-5-carboxylic acid	Others	C12H12O4	220.074	[M-H]-
6,7-Dimethoxy-4-chromanone	Other Flavonoids	C11H12O4	208.074	[M-H]-
3,4,5-Trimethoxycinnamic acid	Phenolic acids	C12H14O5	238.084	[M-H]-
Kurarinone	Flavanones	C26H30O6	438.204	[M-H]-
sec-o-Glucosylhamaudol	Chromone	C21H26O10	438.153	[M-H]-
Torachrysone-8-O-(6''-acetyl)glucoside	Naphthol	C22H26O10	450.153	[M-H]-
Wedelolactone	Coumarins	C16H10O7	314.043	[M-H]-
Dihydromikanolide	Sesquiterpenoids	C15H16O6	292.095	[M-H]-
Dihydrocharcone-4'-O-glucoside	Chalcones	C21H24O10	436.137	[M-H]-
2,6-Di-(4-hydroxycinnamoyl)glucoside	Phenolic acids	C24H24O10	472.137	[M-H]-
ginsenoside Rh12	Triterpene Saponin	C36H64O10	656.45	[M-H]-
Senkyunolide S	Lactones	C12H16O5	240.1	[M-H]-
4-Aminosalicylate	Phenolic acids	C7H7NO3	153.043	[M-H]-
(2r)-3-(3,4-dihydroxyphenyl)-2-{[3-(4-hydroxy-3-methoxyphenyl)prop-2-enoyl]oxy}propanoic acid	Phenolic acids	C19H18O8	374.1	[M-H]-
o-Toluate	Phenolic acids	C8H8O2	136.052	[M-H]-
Luteolin 7-(2-sulfoglucoside)	Flavones	C21H20O14S	528.057	[M-H]-
Protocatechuic Acid Methyl Ester	Phenolic acids	C8H8O4	168.042	[M-H]-
Notoginsenoside G	Triterpene Saponin	C48H80O19	960.529	[M-H]-
(2E)-3-(5-methylfuran-2-yl)prop-2-enal	Others	C8H8O2	136.052	[M-H]-
Cleroden E	Phenolic acids	C38H36O16	748.2	[M-H]-
6-({[3,4-dihydroxy-4-(hydroxymethyl)oxolan-2-yl]oxy}methyl)-3,4,5-trihydroxyoxan-2-yl 4-hydroxy-3-methoxybenzoate	Tannin	C19H26O13	462.137	[M-H]-
3-O-(3-Methoxy-4-hydroxybenzoyl)-4-O-caffeoylquinic acid	Phenolic acids	C24H24O12	504.127	[M-H]-
Orthosiphoic Acid D	Phenolic acids	C28H24O12	552.127	[M-H]-
1,3,4-Tri-O-Caffeoyl Quinic Acid	Phenolic acids	C34H30O15	678.159	[M-H]-
Morin 3-alpha-L-lyxopyranoside	Flavonols	C20H18O11	434.085	[M-H]-
Eriodictyol	Flavanones	C15H12O6	288.063	[M-H]-
7-methyl-5,8-dioxodecyl hydrogen sulfate	Others	C11H20O6S	280.098	[M-H]-
Atractyloside G	Sesquiterpenoids	C21H36O8	416.241	[M-H]-
4-Hydroxybenzoic acid glucosyl xyloside	Phenolic acids	C18H24O12	432.127	[M-H]-
3,4-dihydroxybenzaldehyde-xylose-glucoside	Aldehyde compounds	C18H24O12	432.127	[M-H]-
Methyl 4-hydroxybenzoate	Phenolic acids	C8H8O3	152.047	[M-H]-
galangin-7-O-glucuronic acid	Others	C21H18O11	446.085	[M-H]-
Senkyunolide I	Lactones	C12H16O4	224.105	[M-H]-
Piperonylic acid	Phenolic acids	C8H6O4	166.027	[M-H]-
Eriodictyol chalcone	Chalcones	C15H12O6	288.063	[M-H]-
Luteolin	Flavones	C15H10O6	286.048	[M-H]-
2,3-Dihydro-7-hydroxy-2-(3,4-dihydroxyphenyl)-4-[3-oxo-3-[[alpha-(hydroxycarbonyl)-4-hydroxyphenethyl]oxy]-1-propenyl]benzofuran-3-carboxylic acid 4-hydroxy-alpha-carboxyphenethyl ester	Phenolic acids	C36H30O14	686.164	[M-H]-
Oleuropein	Monoterpenoids	C25H32O13	540.184	[M-H]-
3-phenylbut-2-en-2-yl hydrogen sulfate	Others	C10H12O4S	228.046	[M-H]-
(7'S,8R,8'R)-3,5'-dimethoxy-3',4,9'-trihydroxy-7',9-epoxy-8,8'-lignan	Lignans	C20H24O6	360.157	[M-H]-
Oroxylin A 7-O-beta-D-glucuronide	Flavones	C22H20O11	460.101	[M-H]-
Resveratrol	Stilbene	C14H12O3	228.079	[M-H]-
Dihydroxybenzoyl xyloside	Phenolic acids	C12H14O8	286.069	[M-H]-
4-Feruloyl-5-O-Caffeoylquinic Acid	Phenolic acids	C26H26O12	530.142	[M-H]-
Sesquimarocanol B	Phenolic acids	C30H38O10	558.246	[M-H]-
4-Hydroxybenzoyl-1-O-(6''-O-galloyl)glucoside	Phenolic acids	C20H20O12	452.096	[M-H]-
Hedyotol C	Lignans	C31H36O11	584.226	[M-H]-
Phaseic acid	Sesquiterpenoids	C15H20O5	280.131	[M-H]-
6'-O-Acetyl ginsenoside Rg1*	Triterpene Saponin	C44H74O15	842.503	[M-H]-
(PPD-2H)-Glc-Glc-malonyl	Triterpene Saponin	C45H74O17	886.493	[M-H]-
Petasiphenol	Tannin	C18H16O7	344.09	[M-H]-
(4beta,10E)-6alpha,15-Dihydroxy-8beta-(angeloyloxy)-14-oxogermacra-1(10),11(13)-diene-12-oic acid-12,6-lactone	Sesquiterpenoids	C20H26O6	362.173	[M-H]-
clinopodic acid A	Phenolic acids	C18H16O7	344.09	[M-H]-
7-O-Galloyl-D-sedoheptulose	Phenolic acids	C14H18O11	362.085	[M-H]-
4-hydroxyradianthin	Others	C12H12O5	236.069	[M-H]-
7-hydroxy-3-(4-methoxybenzoyl)-2H-chromen-2-one	Others	C17H12O5	296.068	[M-H]-
Apocynin	Ketone compounds	C9H10O3	166.063	[M-H]-
patrinioside*	Sesquiterpenoids	C21H36O10	448.231	[M-H]-
Glucosyl 10,11-dihydroxy-2,6-farneSadienoate	Sesquiterpenoids	C21H36O9	432.236	[M-H]-
Geranyl 3-O-xylopyranosyl-glucopyranoside	Monoterpenoids	C21H36O10	448.231	[M-H]-
2,6-Di-Feruloyl glucoside	Phenolic acids	C26H28O12	532.158	[M-H]-
Gypenoside XLIX	Triterpene Saponin	C52H86O21	1046.57	[M-H]-
Melatonin	Plumerane	C13H16N2O2	232.121	[M-H]-
Garbanzol	Flavanonols	C15H12O5	272.068	[M-H]-
Feruloylsinapoyltartaric acid	Phenolic acids	C25H24O13	532.122	[M-H]-
p-Coumaroylferuloyltartaric acid	Phenolic acids	C23H20O11	472.101	[M-H]-
5-O-Feruloylquinic acid Glucoside*	Phenolic acids	C23H30O14	530.164	[M-H]-
3-O-Feruloylquinic acid-O-glucoside*	Phenolic acids	C23H30O14	530.164	[M-H]-
Feruloylferuloyltartaric acid	Phenolic acids	C24H22O12	502.111	[M-H]-
(2S,3S,4S,5R,6S)-6-(2,3-dimethylphenoxy)-3,4,5-trihydroxyoxane-2-carboxylic acid	Others	C14H18O7	298.105	[M-H]-
Sanchirhinoside A4*	Triterpene Saponin	C42H72O14	800.492	[M-H]-
Ginsenoside Rg1*	Triterpene Saponin	C42H72O14	800.492	[M-H]-
(2r,3r,4s)-6-hydroxy-4-(4-hydroxy-3-methoxyphenyl)-7-methoxy-2,3-dimethyl-3,4-dihydro-2h-naphthalen-1-one	Lignans	C20H22O5	342.147	[M-H]-
Casuarinondiol	Phenolic acids	C19H20O5	328.131	[M-H]-
2-Feruloyl-6-(4-hydroxycinnamoyl)glucoside	Phenolic acids	C25H26O11	502.147	[M-H]-
Methyl caffeate	Phenolic acids	C10H10O4	194.058	[M-H]-
Myricetin-3,7,3'-trimethyl ether	Flavonols	C18H16O8	360.084	[M-H]-
4-Nitrocatechol	Others	C6H5NO4	155.022	[M-H]-
Vanillic acid methyl ester*	Phenolic acids	C9H10O4	182.058	[M-H]-
2,6-Dimethoxybenzoic acid*	Phenolic acids	C9H10O4	182.058	[M-H]-
Sanchirhinoside A6	Triterpene Saponin	C53H90O23	1094.59	[M-H]-
5,7,8,2'-tetrahydroxyflavone-7-O-glucoside	Others	C21H20O11	448.101	[M-H]-
Tamarixetin-3-O-rutinoside	Flavonols	C28H32O16	624.169	[M-H]-
3,3'-Bis(3,4-dihydro-4-hydroxy-6,8-dimethoxy-2H-1-benzopyran)	Lignans	C22H26O8	418.163	[M-H]-
Tricetin	Flavones	C15H10O7	302.043	[M-H]-
(+)-Syringaresinol O-beta-D-glucoside	Lignans	C28H36O13	580.216	[M-H]-
syringaresinol-4-O-glucoside	Lignans	C28H36O13	580.216	[M-H]-
Vitexin 7-O-Sulfate	Flavones	C21H20O13S	512.062	[M-H]-
Secoisolariciresinol	Lignans	C20H26O6	362.173	[M-H]-
iso-ginsenoside Rh14*	Triterpene Saponin	C42H70O13	782.482	[M-H]-
Gentisic acid 2-O-(6''-O-p-coumaroyl)Glucoside	Phenolic acids	C22H22O11	462.116	[M-H]-
Notoginsenoside M	Triterpene Saponin	C48H82O19	962.545	[M-H]-
Sagerinic acid	Phenolic acids	C36H32O16	720.169	[M-H]-
Benzoylmalic acid	Phenolic acids	C11H10O6	238.048	[M-H]-
Kaempferide-3-O-(6'-O-acetyl)glucoside*	Flavonols	C24H24O12	504.127	[M-H]-
Phenoxyacetate	Others	C8H8O3	152.047	[M-H]-
3,4-dimethoxybicyclo[4.2.0]octa-1(6),2,4-trien-7-one	Others	C10H10O3	178.063	[M-H]-
Ferulaldehyde	Aldehyde compounds	C10H10O3	178.063	[M-H]-
Senkyunolide R	Lactones	C12H16O5	240.1	[M-H]-
Myricetin-3-O-(2''-galloyl-4''-acetyl)rhamnoside	Flavonols	C30H26O17	658.117	[M-H]-
Pinoresinol-4-O-(6''-acetyl)glucoside	Lignans	C28H34O12	562.205	[M-H]-
Enterodiol	Lignans	C18H22O4	302.152	[M-H]-
3-O-Methylellagic acid	Tannin	C15H8O8	316.022	[M-H]-
Sinapate	Phenolic acids	C11H12O5	224.069	[M-H]-
3,4-dihydroxyallyl benzene-4-O-[alpha-L-rhamnosyl-(1->6)]-beta-D-glucopyranoside	Phenolic acids	C21H30O11	458.179	[M-H]-
Dihydroferulic Acid	Phenolic acids	C10H12O4	196.074	[M-H]-
4,7,9,9'-Tetrahydroxy-3,3'-dimethoxy-8-O-4'-neolignan	Lignans	C20H26O7	378.168	[M-H]-
1-Hexanol arabinosylglucoside	Alcohol compounds	C17H32O10	396.2	[M+CH3COOH-H]-
Chrysoeriol-7-O-gentiobioside	Flavones	C28H32O16	624.169	[M-H]-
Tricin-5-O-Glucoside	Flavones	C23H24O12	492.127	[M-H]-
dihydrodehydrodiconiferyl alcohol-9-O-beta-D-glucopyranoside	Lignans	C26H34O11	522.21	[M-H]-
Tricin-7-O-rutinoside*	Flavones	C29H34O16	638.185	[M-H]-
Tricin-7-O-neohesperidoside*	Flavones	C29H34O16	638.185	[M-H]-
Kaempferol-7-O-glucoside*	Flavonols	C21H20O11	448.101	[M-H]-
Kaempferol-3-O-galactoside*	Flavonols	C21H20O11	448.101	[M-H]-
Carthamone*	Chalcones	C21H20O11	448.101	[M-H]-
Tricin-7-O-Glucuronide	Flavones	C23H22O13	506.106	[M-H]-
Rhein	Anthraquinone	C15H8O6	284.032	[M-H]-
Xanthurenic Acid 8-O-Glucoside	Quinoline alkaloids	C16H17NO9	367.09	[M-H]-
(1E)-1-ethylidene-11a-methyl-1H,2H,3H,3aH,3bH,4H,5H,7H,8H,9H,9aH,9bH,10H,11H,11aH-cyclopenta[a]phenanthren-7-one	Others	C20H28O	284.214	[M-H]-
1-oxo-3,4-dihydro-2-benzopyran-5-carboxylic acid	Others	C10H8O4	192.042	[M+CH3COO]-
dictamnoside A	Sesquiterpenoids	C21H36O9	432.236	[M-H]-
Benzyl glucoside	Others	C13H18O6	270.11	[M-H]-
2,3-Dihydro-1,4-naphthoquinone	Quinones	C10H8O2	160.052	[M-H]-
(+)-Lyoniresinol 9'-O-glucoside	Lignans	C28H38O13	582.231	[M-H]-
Ginsenoside Rg3 O-acetyl-O-acetyl-O-glucoside-O-glucoside	Triterpene Saponin	C58H96O25	1192.62	[M-H]-
Mearnsetin-3-O-glucoronide	Flavonols	C22H20O14	508.085	[M-H]-
Hedyotisol B	Lignans	C42H50O16	810.31	[M-H]-
3,7-Dimethyl-5-Oxo-2,6-Octadien-1-Yl]Beta-D-Glucopyranoside	Monoterpenoids	C16H26O7	330.168	[M+CH3COO]-
Phenylacetylglycerol 2-glucuronide	Phenolic acids	C17H22O10	386.121	[M-H]-
Kankanoside A	Monoterpenoids	C16H26O8	346.163	[M-H]-
1,5-O-dicaffeoyl-3-O-glucoside-quinic acid*	Phenolic acids	C31H34O17	678.18	[M-H]-
naringenin 5-glucoside*	Flavones	C21H22O10	434.121	[M-H]-
Isopsoralenoside	Phenolic acids	C17H18O9	366.095	[M-H]-
3-(2-Sulfooxyphenyl)prop-2-enoic acid	Others	C9H8O6S	244.004	[M-H]-
Hydroxyferulic acid glucoside	Phenolic acids	C16H20O10	372.106	[M-H]-
2-Phenylethyl beta-primeveroside	Alcohol compounds	C19H28O10	416.168	[M-H]-
Secoisolariciresinol 4-O-glucoside	Lignans	C26H36O11	524.226	[M-H]-
6'-O-caffeoylcatalpol	Monoterpenoids	C24H28O13	524.153	[M-H]-
(Indol-3-yl)acetyl-L-aspartate	Plumerane	C14H14N2O5	290.09	[M-H]-
Lucidin 1,3-dimethyl ether	Anthraquinone	C17H14O5	298.084	[M-H]-
Mosloflavone; 5-Hydroxy-6,7-Dimethoxyflavone	Flavones	C17H14O5	298.084	[M-H]-
2'-HydroxyIsoxanthohumol	Flavanones	C21H22O6	370.142	[M-H]-
Rubiatriol	Triterpene	C30H50O3	458.376	[M-H]-
Kaur-16-en-18-oic acid*	Ditepenoids	C20H30O2	302.225	[M-H]-
Oleanolic acid*	Triterpene	C30H48O3	456.36	[M-H]-
Soyasapogenol E*	Triterpene	C30H48O3	456.36	[M-H]-
Methyl 3-O-Beta-Glucopyranosyl-Gallate	Phenolic acids	C14H18O10	346.09	[M-H]-
2,3-Butanediol apiosylglucoside	Alcohol compounds	C15H28O11	384.163	[M+CH3COO]-
Tricin-7-O-(2''-feruloyl)glucuronide	Flavones	C33H30O16	682.153	[M-H]-
5'-(prop-1-en-1-yl)-[1,1'-biphenyl]-2,2',5-triol	Others	C15H14O3	242.094	[M-H]-
7,8,11-trimethyl-13,14-dioxatetracyclo[7.4.1.01,1?.03,?]tetradec-10-en-12-one*	Sesquiterpenoids	C15H20O3	248.141	[M-H]-
2-(p-hydroxybenzyl)-3-hydroxy-5-methoxybibenzyl	Stilbene	C22H22O3	334.157	[M-H]-
10,11-Dihydro-2,7-dimethoxy-3,4-methylene-dioxydibenzo[b,f]oxepine	Stilbene	C17H16O5	300.1	[M-H]-
Nervonin J	Ditepenoids	C22H32O6	392.22	[M-H]-
Uncargenin C; 3beta,6beta,23-Trihydroxyolean-12-en-28-oic acid	Triterpene	C30H48O5	488.35	[M-H]-
Cannabifolin F	Triterpene	C30H48O5	488.35	[M-H]-
Oleanolic acid-3-O-xylosyl(1->3)glucuronide*	Triterpene Saponin	C41H64O13	764.435	[M-H]-
Moniliferanone A	Others	C24H34O4	386.246	[M-H]-
(4E,8E,12E,16E)-icosa-4,8,12,16-tetraenoic acid*	Others	C20H32O2	304.24	[M-H]-
5,8alpha-dioxy-3beta,16alpha-dihydroxyl-lanost-7(11),24-dien-21-oic acid	Others	C31H48O6	516.345	[M+CH3COO]-
3,5-Dihydroxy-2-methylbenzoic acid	Others	C8H8O4	168.042	[M-H]-
3,5-Dicaffeoylquinic acid	Phenolic acids	C25H24O12	516.127	[M-H]-
5-Hydroxy-2-methylbenzoic acid	Others	C8H8O3	152.047	[M-H]-
4-p-Cumaroyl-rhamnosyl-(1->6)-D-glucose	Phenolic acids	C21H28O12	472.158	[M-H]-
[6-[3,4-dihydroxy-2,5-bis(hydroxymethyl)oxolan-2-yl]oxy-3,4,5-trihydroxyoxan-2-yl]methyl(E)-3-(4-hydroxy-3-methoxyphenyl)prop-2-enoate	Phenolic acids	C22H30O14	518.164	[M-H]-
3'-O-Methylellagic acid 4-O-beta-D-glucoside	Tannin	C21H18O13	478.075	[M-H]-
4-O-(6'-O-Glucosylcaffeoylglucosyl)-4-hydroxybenzyl alcohol	Phenolic acids	C28H34O15	610.19	[M-H]-
Schaftoside	Flavones	C26H28O14	564.148	[M-H]-
Magnoloside D*	Phenolic acids	C29H36O15	624.205	[M-H]-
Vomifoliol-D-glucopyranoside	Monoterpenoids	C19H30O8	386.194	[M+CH3COO]-
Salvianic acid C	Phenolic acids	C18H18O9	378.096	[M-H]-
Plantamajoside	Phenolic acids	C29H36O16	640.2	[M-H]-
6-Hydroxyluteolin 5-glucoside*	Flavones	C21H20O12	464.096	[M-H]-
isatioxyneolignoside E	Lignans	C28H38O14	598.226	[M-H]-
kaempferol-3-caffeoyldiglucoside	Flavonols	C36H36O19	772.185	[M-H]-
Vitexin 2''-O-beta-D-glucoside	Flavones	C27H30O15	594.159	[M-H]-
Methylgrandifloroside	Chalcones	C26H32O13	552.184	[M-H]-
3-O-p-Coumaroyl Galactonic Acid	Phenolic acids	C15H18O9	342.095	[M-H]-
Saponarin	Flavones	C27H30O15	594.159	[M-H]-
1-(3-Methoxy-4-Hydroxyphenyl)-2-[2-Methoxy-4-[(E)-3-Hydroxy-1-Propenyl]Phenoxy]-3-Hydroxypropyl Beta-D-Glucopyranoside	Lignans	C26H34O12	538.205	[M+CH3COO]-
Luteolin-7-O-glucuronide-(2->1)-glucuronide*	Flavones	C27H26O18	638.112	[M-H]-
Luteolin 7-diglucuronide*	Flavones	C27H26O18	638.112	[M-H]-
Luteolin-7-O-gentiobioside*	Flavones	C27H30O16	610.153	[M-H]-
Kaempferol-3-O-sophoroside*	Flavonols	C27H30O16	610.154	[M-H]-
Benzyl 6-O-beta-D-apiofuranosyl-beta-D-glucoside*	Alcohol compounds	C18H26O10	402.153	[M+CH3COO]-
Benzyl beta-primeveroside	Others	C18H26O10	402.153	[M-H]-
Procyanidin B3	Proanthocyanidins	C30H26O12	578.142	[M-H]-
2-[4-(3-Hydroxypropyl)-2-methoxyphenoxy]-1,3-propanediol 1-glucoside	Alcohol compounds	C19H30O10	418.184	[M+CH3COO]-
Notoginsenoside J	Triterpene Saponin	C42H74O16	834.498	[M-H]-
Sinapoylglucuronic acid	Phenolic acids	C17H20O11	400.101	[M-H]-
4-Ethenylbenzene-1,3-diol	Phenolic acids	C8H8O2	136.052	[M-H]-
4-(3,4,5-Trihydroxybenzoxy)benzoic acid	Phenolic acids	C14H10O7	290.043	[M-H]-
Trigallic acid	Phenolic acids	C21H14O13	474.043	[M-H]-
2,4,6,4'-Tetrahydroxy-stilbene-2-O-glucoside	Stilbene	C20H22O9	406.126	[M-H]-
(R)-1-[(2-O-D-Apio-Beta-D-Furanosyl-Beta-D-Glucopyranosyl)Oxy]-3-Octanol	Alcohol compounds	C19H36O11	440.225	[M+CH3COO]-
Esculetin*	Coumarins	C9H6O4	178.027	[M-H]-
Chlorogenic acid methyl ester	Phenolic acids	C17H20O9	368.111	[M-H]-
2,6-dihydroxy-7H-chromen-7-one*	Coumarins	C9H6O4	178.027	[M-H]-
(3S,5R,6R,7E,9S)-megastigm-7-ene-3,5,6,9-tetrol3-(beta-D-glucopyranoside)	Others	C18H30O10	406.184	[M-H]-
Benzoylglycerol 3-glucuronide	Phenolic acids	C16H20O10	372.106	[M-H]-
3-Hydroxy-1-(4'-hydroxy-3'-methoxyphenyl)-propan-1-one	Others	C10H12O4	196.074	[M-H]-
1-O-p-Coumaroyl Galactonic Acid	Phenolic acids	C15H18O9	342.095	[M-H]-
1-(4-Hydroxy-3-methoxyphenyl)-2-(2-methoxyphenoxy)propane-1,3-diol	Lignans	C17H20O6	320.126	[M-H]-
Benzyl alcohol xylopyranosyl-(1-6)-glucopyranoside*	Alcohol compounds	C18H26O10	402.153	[M+CH3COO]-
Eleutheroside E	Lignans	C34H46O18	742.268	[M-H]-
6'-O-Feruloyl-D-sucrose*	Phenolic acids	C22H30O14	518.164	[M-H]-
Sibiricose A5*	Phenolic acids	C22H30O14	518.164	[M-H]-
3-Oxo-19-hydroxyurs-12-en-28-oic acid (Pomonic acid)	Triterpene	C30H46O4	470.34	[M-H]-
8-hydroxyoctadeca-9,11-dienoic acid	Others	C18H32O3	296.235	[M-H]-
[6]-Gingerol	Phenolic acids	C17H26O4	294.183	[M-H]-
Heptane-1,7-diol sulfate	Others	C7H16O5S	212.071	[M-H]-
Echinacoside*	Phenolic acids	C35H46O20	786.258	[M-H]-
2-methyl-4-oxo-4,5,6,7-tetrahydro-1-benzofuran-3-carboxylic acid	Others	C10H10O4	194.058	[M-H]-
1-O-Eudesmoylquinic acid	Phenolic acids	C17H22O10	386.121	[M-H]-
4'-O-beta-D-Glucosyl-cis-p-coumarate	Phenolic acids	C15H18O8	326.1	[M-H]-
Esculetin-7-O-quinic acid	Coumarins	C16H16O9	352.079	[M-H]-
4-O-beta-D-Glucosyl-sinapate	Phenolic acids	C17H22O10	386.121	[M-H]-
Butyl Rhamnosylglucoside	Alcohol compounds	C16H30O10	382.183	[M+CH3COO]-
methyl 4-O-galloylchlorogenate	Phenolic acids	C24H24O13	520.122	[M-H]-
Carnosic Acid Quinone	Ditepenoids	C20H26O4	330.183	[M-H]-
1-O-(3,4-Dihydroxy-5-methoxy-benzoyl)-glucoside	Phenolic acids	C14H18O10	346.09	[M-H]-
Honokiol*	Lignans	C18H18O2	266.131	[M-H]-
chikusetsusaponin L5/LM2	Triterpene Saponin	C46H78O17	902.524	[M-H]-
2,3,4,5-tetrahydroxy-6-oxohexyl 4-hydroxybenzoate	Others	C13H16O8	300.084	[M-H]-
Alizarin*	Anthraquinone	C14H8O4	240.042	[M-H]-
6,7,9-trimethoxy-2H-[1,3]dioxolo[4,5-b]xanthen-10-one	Xanthone	C17H14O7	330.074	[M-H]-
1,4,6-Tri-O-galloyl-beta-D-glucose	Phenolic acids	C27H24O18	636.096	[M-H]-
Ethyl ferulate	Phenolic acids	C12H14O4	222.089	[M-H]-
Sophoraflavanone B	Flavanones	C20H20O5	340.131	[M-H]-
hydroxyotobain	Lignans	C20H20O5	340.131	[M-H]-
3-(4-Hydroxyphenyl)-1-propanol	Alcohol compounds	C9H12O2	152.084	[M-H]-
Isohemiphloin	Flavanones	C21H22O10	434.121	[M-H]-
8-(Beta-D-Glucopyranosyloxy)-2,7-Dimethyl-2,4-Decadienedioic Acid	Monoterpenoids	C18H28O10	404.168	[M-H]-
Kaempferol-7-O-glucuronide*	Flavonols	C21H18O12	462.08	[M-H]-
Tricetin 5-(4''-galloylrhamnoside)	Flavones	C28H24O16	616.106	[M-H]-
Sinapoylcaffeoyltartaric acid	Phenolic acids	C24H22O13	518.106	[M-H]-
5-Galloyl-6-O-Benzoyl Glucose	Phenolic acids	C20H20O11	436.101	[M-H]-
Luteolin 7-O-glucuronide*	Flavones	C21H18O12	462.08	[M-H]-
Quercetin-4'-O-glucuronide*	Flavonols	C21H18O13	478.075	[M-H]-
3-n-Butyl-3-hydroxy-4,5,6,7-tetrahydro-6,7-dihydroxyphthalide	Others	C12H18O5	242.115	[M-H]-
4,5,8-Trihydroxy-alpha-tetralone-5-O-[6'-O-(4''-acetoxylbenzoyl)]glucoside	Quinones	C25H26O12	518.142	[M-H]-
Verbascoside	Phenolic acids	C29H36O15	624.205	[M-H]-
Quercetin-3-O-(6''-O-acetyl)galactoside	Flavonols	C23H22O13	506.106	[M-H]-
Parvifloside A	Tannin	C29H36O15	624.205	[M-H]-
4-Hydroxybenzoylmalic acid	Phenolic acids	C11H10O7	254.043	[M-H]-
6-Methoxykaempferol-3-O-glucoside	Flavonols	C22H22O12	478.111	[M-H]-
Coniferyl alcohol	Alcohol compounds	C10H12O3	180.079	[M-H]-
Sinapyl alcohol	Alcohol compounds	C11H14O4	210.089	[M-H]-
Isoanhydroicaritin	Flavonols	C21H20O6	368.126	[M-H]-
23-Hydroxy-3-oxoolean-12-en-28-oic acid (Hederagonic acid)	Triterpene	C30H46O4	470.34	[M-H]-
Vitexilactone C	Ditepenoids	C20H30O3	318.219	[M-H]-
Cordianol G*	Triterpene	C30H48O4	472.355	[M-H]-
Lonchophylloid B*	Ditepenoids	C20H32O3	320.235	[M-H]-
Diacetoxy-[6]-gingerdiol	Alcohol compounds	C21H32O6	380.22	[M-H]-
Isopimaradieneone*	Ditepenoids	C20H30O	286.23	[M-H]-
Sclerosteroid J	Triterpene	C25H40O4	404.293	[M-H]-
Atractylenolide III*	Sesquiterpenoids	C15H20O3	248.141	[M-H]-
Tricalysioside O	Ditepenoids	C28H46O12	574.299	[M-H]-
Chikuselsusaponin lb	Triterpene Saponin	C41H64O13	764.435	[M-H]-
Norartocarpetin	Flavones	C15H10O6	286.048	[M-H]-
Coniferyl ferulate	Phenolic acids	C20H20O6	356.126	[M-H]-
(e)-13-(o-tolyl)tridec-12-enoic acid	Others	C20H30O2	302.225	[M-H]-
Oxyphyllol E	Sesquiterpenoids	C15H22O3	250.157	[M-H]-
Taxifolin	Flavanonols	C15H12O7	304.058	[M-H]-
3,3-bis-(4-hydroxy-3-methoxyphenyl)-propane-1,2-diol	Others	C17H20O6	320.126	[M-H]-
galloyl xylosyl glucoside*	Phenolic acids	C18H24O14	464.117	[M-H]-
mudanoside B*	Phenolic acids	C18H24O14	464.117	[M-H]-
2,19-Dihydroxy-3-oxours-12-en-28-oic acid	Triterpene	C30H46O5	486.334	[M-H]-
Ginsenoside Rk1	Triterpene Saponin	C42H70O12	766.487	[M-H]-
Syringaldehyde-4-O-glucoside	Aldehyde compounds	C15H20O9	344.111	[M-H]-
Olivil-4,4'-Di-O-glucoside	Lignans	C32H44O17	700.258	[M-H]-
Majoroside	Monoterpenoids	C17H24O10	388.137	[M-H]-
6-O-Acetylarbutin	Others	C14H18O8	314.1	[M-H]-
4-O-beta-D-glucopyranosylferulic acid	Phenolic acids	C16H20O9	356.111	[M-H]-
(4R)-4-methyl-5-{[(2R,3R,4S,5S,6R)-3,4,5-trihydroxy-6-(hydroxymethyl)oxan-2-yl]oxy}pentanoic acid	Others	C12H22O8	294.132	[M-H]-
O-Feruloylgalactarate	Phenolic acids	C16H18O11	386.085	[M-H]-
Chlorogenate*	Phenolic acids	C16H18O9	354.095	[M-H]-
Neochlorogenic acid*	Phenolic acids	C16H18O9	354.095	[M-H]-
3,4-dihydroxyphenylethanol-beta-D-glucopyranoside	Alcohol compounds	C14H20O8	316.116	[M-H]-
Homosyringic Acid 4'-O-Glucoside	Phenolic acids	C16H22O10	374.121	[M-H]-
Hydroquinone	Others	C6H6O2	110.037	[M-H]-
2-[4-(4-methylphenyl)-2-(propan-2-yl)oxan-4-yl]acetic acid	Others	C17H24O3	276.173	[M-H]-
7,13,15-Abietatrienoic acid*	Ditepenoids	C20H28O2	300.209	[M-H]-
Hydroxytyrosol	Alcohol compounds	C8H10O3	154.063	[M-H]-
2,3-Dihydroxybenzoate*	Phenolic acids	C7H6O4	154.027	[M-H]-
3,4-Dihydroxybenzoate*	Phenolic acids	C7H6O4	154.027	[M-H]-
N-p-Coumaroylhydroxyagmatine	Phenolamine	C14H20N4O3	292.154	[M-H]-
decaffeoylverbascoside	Phenolic acids	C20H30O12	462.174	[M-H]-
Grevilloside F	Phenolic acids	C15H18O9	342.095	[M-H]-
Guaiacylglycerol-beta-Guaiacyl Ether glucoside	Lignans	C23H30O11	482.179	[M-H]-
Protocatechuic acid xylosyl xyloside	Phenolic acids	C17H22O12	418.111	[M-H]-
11-Hydroxysugiol	Ditepenoids	C20H28O3	316.204	[M-H]-
Rubusin B	Others	C12H6O7	262.011	[M-H]-
8-O-Acetylmussaenoside	Monoterpenoids	C19H28O11	432.163	[M-H]-
Secologaoside	Others	C16H22O10	374.121	[M-H]-
Furanofructosyl-alpha-D-(3-mustard acyl)glucoside	Phenolic acids	C23H32O15	548.174	[M-H]-
davidioside C	Phenolic acids	C15H16O9	340.079	[M-H]-
Esculin	Coumarins	C15H16O9	340.079	[M-H]-
2,3-dihydroxy-4-methoxybenzoic acid	Others	C8H8O5	184.037	[M+CH3COO]-
Isobiflorin	Ketone compounds	C16H18O9	354.095	[M-H]-
1-(4-Hydroxybenzoyl)Glucose; 25545-07-7	Phenolic acids	C13H16O8	300.084	[M-H]-
Demethylsyringin	Lignans	C16H22O9	358.126	[M-H]-
Guaiacylglycerol 8-O-(1''-O-Glucosyl)Vanillic Acid Ether	Phenolic acids	C24H30O13	526.169	[M-H]-
6-Hydroxykaempferol-3-O-rutinoside-6-O-glucoside	Flavonols	C33H40O21	772.206	[M-H]-
Androsin	Ketone compounds	C15H20O8	328.116	[M-H]-
2-Glucosyloxy-4-hydroxybenzeneacetonitrile	Alkaloids	C14H17NO7	311.101	[M-H]-
1-O-p-Coumaroylquinic acid*	Phenolic acids	C16H18O8	338.1	[M-H]-
3-(Hydroxycinnamoyl)-quinic acid*	Phenolic acids	C16H18O8	338.1	[M-H]-
Dihydroferulic acid glucoside*	Phenolic acids	C16H22O9	358.126	[M-H]-
Coniferin	Alcohol compounds	C16H22O8	342.132	[M-H]-
6-O-Caffeoyl-D-glucose*	Phenolic acids	C15H18O9	342.095	[M-H]-
Catechin 4'-O-beta-D-glucopyranoside*	Flavanols	C21H24O11	452.132	[M-H]-
Loganate	Monoterpenoids	C16H24O10	376.137	[M-H]-
4-Hydroxybenzoic acid glucoside*	Phenolic acids	C13H16O8	300.084	[M-H]-
Glucosyloxybenzoic acid*	Phenolic acids	C13H16O8	300.084	[M-H]-
5-[3-[3,4-Dihydroxy-4-(hydroxymethyl)oxolan-2-yl]oxy-4,5-dihydroxyoxan-2-yl]oxy-2-hydroxybenzoic acid	Phenolic acids	C17H22O12	418.111	[M-H]-
Methyl (4E,6E,8E,10E,13Z,18E)-5,7,9,11,13,16,17-heptamethylicosa-4,6,8,10,13,18-hexaenoate	Others	C28H44O2	412.334	[M-H]-
Emodin-1,6-dimethyl ether	Anthraquinone	C17H14O5	298.084	[M-H]-
Emodin-6,8-dimethyl ether	Anthraquinone	C17H14O5	298.084	[M-H]-
(4br,8as)-4b-(hydroxymethyl)-2-isopropyl-8,8-dimethyl-5,6,7,8a,9,10-hexahydrophenanthrene-3,4-diol	Ditepenoids	C20H30O3	318.219	[M-H]-
(8r)-8-hydroxy-2-nonyl-5,6,7,8-tetrahydrochromen-4-one	Others	C18H28O3	292.204	[M-H]-
Sugiol*	Ditepenoids	C20H28O2	300.209	[M-H]-
3-O-Galloyl-Glucose*	Phenolic acids	C13H16O10	332.074	[M-H]-
2-Hydroxyursolic acid*	Triterpene	C30H48O4	472.355	[M-H]-
Alphitolic acid*	Triterpene	C30H48O4	472.355	[M-H]-
3-Methylbutyl 6-O-(alpha-L-arabinopyranosyl)-beta-D-glucopyranoside	Alcohol compounds	C16H30O10	382.184	[M+CH3COOH-H]-
[10]-Gingerol	Phenolic acids	C21H34O4	350.246	[M-H]-
Forskoditerpene A	Ditepenoids	C20H30O2	302.225	[M-H]-
Araucarol*	Ditepenoids	C20H32O3	320.235	[M-H]-
celastolide	Triterpene	C30H46O5	486.334	[M-H]-
16-Hydroxy-24-methylene-3-oxolanosta-7,9(11)-diene-21-oic acid (Polyporenic acid C)	Triterpene	C31H46O4	482.34	[M-H]-
Bruceajavanone B	Triterpene	C39H54O9	666.377	[M-H]-
(-)-Usnic acid	Ketone compounds	C18H16O7	344.09	[M-H]-
(3E,5E,8Z,11Z)-10,13,15-trimethylheptadeca-3,5,8,11-tetraenoic acid*	Others	C20H32O2	304.24	[M-H]-
Morolic acid*	Triterpene	C30H48O3	456.36	[M-H]-
2,3-Dihydroxyurs-12,18-dien-28-oic acid*	Triterpene	C30H46O4	470.34	[M-H]-
Arucadiol	Ditepenoids	C19H22O3	298.157	[M-H]-
Pentandralactone	Ditepenoids	C20H28O4	332.199	[M-H]-
5,19-Epoxycucurbita-6,23-diene-3,25-diol (Momordicoside I Aglycone)*	Triterpene	C30H48O3	456.36	[M-H]-
8-[3-(1-Hydroxyoct-2-EN-1-YL)oxiran-2-YL]octanoic acid	Others	C18H32O4	312.23	[M-H]-
Ginsenoside Mc*	Triterpene Saponin	C41H70O12	754.487	[M-H]-
Methyl (2E,4E,9E)-5,9,13-trimethyltetradeca-2,4,9,12-tetraenoate	Others	C18H28O2	276.209	[M-H]-
Emodin	Anthraquinone	C15H10O5	270.053	[M-H]-
Cumanin	Sesquiterpenoids	C15H22O4	266.152	[M-H]-
Gracillin	Steroidal saponins	C45H72O17	884.477	[M-H]-
Pimaradienone*	Ditepenoids	C20H30O	286.23	[M-H]-
Houpulin E	Lignans	C19H18O3	294.126	[M-H]-
orthosphenic acid	Triterpene	C30H48O5	488.35	[M-H]-
Licoricone	Isoflavones	C22H22O6	382.142	[M-H]-
2-Hydroxy-8-carboxy-1-methyl-5-ethenyl-9,10-dihydrophenanthrene*	Others	C18H16O3	280.11	[M-H]-
Isopimaric acid	Ditepenoids	C20H30O2	302.225	[M-H]-
18-Oxoferruginol*	Ditepenoids	C20H28O2	300.209	[M-H]-
Pisiferic acid	Ditepenoids	C20H28O3	316.204	[M-H]-
3-Methyl-4,8-dihydroxy-3,4-dihydroisocoumarin	Coumarins	C10H10O4	194.058	[M-H]-
(2R)-4-[(11Z)-hexadeca-11,15-dien-7,9-diynyl]-2-methyl-2H-furan-5-one	Others	C21H26O2	310.193	[M-H]-
Callicarpic acid A*	Ditepenoids	C20H30O2	302.225	[M-H]-
(8E)-6,12-dimethyl-2,16-dimethylidenetricyclo[7.5.2.012,1?]hexadec-8-ene-10,11-diol	Others	C20H30O2	302.225	[M-H]-
Callilongisin B*	Ditepenoids	C20H30O2	302.225	[M-H]-
xanthogalenol	Chalcones	C21H22O5	354.147	[M-H]-
Licoisoflavone B	Isoflavones	C20H16O6	352.095	[M-H]-
5-Hydroxylbisabolon-9-one	Sesquiterpenoids	C15H22O3	250.157	[M-H]-
3,19-Dihydroxyurs-12-en-28-oic acid (Pomolic acid)	Triterpene	C30H48O4	472.355	[M-H]-
2-Acetoxy-4-hydroxyanthraquinone	Anthraquinone	C15H8O5	268.037	[M-H]-
2,4-Dihydroxy-6-pentylbenzoate	Phenolic acids	C12H16O4	224.105	[M-H]-
2-(4-Isopropylbenzoyl)benzoic acid	Others	C17H16O3	268.11	[M-H]-
7-ethoxy-2,5,5,8a-tetramethyldecahydronaphthalen-1-yl 4-methylbenzenesulfonate	Others	C23H36O4S	408.233	[M-H]-
3,7-Di-O-methylquercetin*	Flavonols	C17H14O7	330.074	[M-H]-
galloyl acetyl glucoside	Phenolic acids	C15H18O11	374.085	[M-H]-
3'-O-methyldiplacone	Flavanones	C26H30O6	438.204	[M-H]-
4-methylbenzenesulfonic tetradecanoic anhydride	Others	C21H34O4S	382.218	[M-H]-
1,3-dihydroxy-6-methoxy-2-methyl-9,10-dihydroanthracene-9,10-dione	Anthraquinone	C16H12O5	284.068	[M-H]-
Zearalenone	Ketone compounds	C18H22O5	318.147	[M-H]-
2,19-Dihydroxy-3-oxoursa-1,12-dien-28-oic acid (Fupenzic acid)	Triterpene	C30H44O5	484.319	[M-H]-
Pharicinin B	Ditepenoids	C22H32O6	392.22	[M-H]-
5,3'-Dihydroxy-7,4'-Dimethoxyflavone	Flavones	C17H14O6	314.079	[M-H]-
2,3-Dihydroxyolean-12-en-28-oic acid (2-Hydroxyoleanolic acid)*	Triterpene	C30H48O4	472.355	[M-H]-
2,3-Dihydroxyurs-12-en-28-oic acid (Corosolic acid)*	Triterpene	C30H48O4	472.355	[M-H]-
Gypensapogenin F*	Triterpene	C30H48O4	472.355	[M-H]-
1-O-Gentisoyl-beta-D-glucoside	Phenolic acids	C13H16O9	316.079	[M-H]-
tetradecyl hydrogen sulfate	Others	C14H30O4S	294.187	[M-H]-
3,19,23-Trihydroxyurs-12-en-28-oic acid (Rutundic acid)	Triterpene	C30H48O5	488.35	[M-H]-
Momordin Ic*	Triterpene Saponin	C41H64O13	764.435	[M-H]-
2,3,4,7-Tetramethoxyphenanthrene	Ditepenoids	C18H18O4	298.12	[M-H]-
Dioscin	Steroidal saponins	C45H72O16	868.482	[M-H]-
2,3,19-Trihydroxyurs-12-en-28-oic acid (Tormentic acid)	Triterpene	C30H48O5	488.35	[M-H]-
3-hydroxy-4-[(2r,5s)-5-isopropyl-2-methyloxolan-2-yl]benzoic acid	Terpene	C15H20O4	264.136	[M-H]-
Quinizarin; 1,4-Dihydroxyanthraquinone*	Anthraquinone	C14H8O4	240.042	[M-H]-
3,5-dihydroxy-6,7-dimethoxy-2-phenylchromen-4-one	Flavones	C17H14O6	314.079	[M-H]-
Senkyunolide F	Lactones	C12H14O3	206.094	[M-H]-
5-Allyl-3'-(prop-1-enyl)biphenyl-2,4'-diol*	Lignans	C18H18O2	266.131	[M-H]-
3'-[(1E)-prop-1-en-1-yl]-5-(prop-2-en-1-yl)-[1,1'-biphenyl]-2,4'-diol	Others	C18H18O2	266.131	[M-H]-
Glycyrrhizinate	Triterpene Saponin	C42H62O16	822.404	[M-H]-
3-(hydroxymethyl)-5,8a-dimethyl-2H,4H,4aH,7H,8H,8aH-naphtho[2,3-b]furan-2-one	Sesquiterpenoids	C15H18O3	246.126	[M-H]-
Danshenxinkun A	PhenAnthraquinones	C18H16O4	296.105	[M-H]-
isoemodin	Anthraquinone	C15H10O5	270.053	[M-H]-
Chikusetsusaponin III*	Triterpene Saponin	C47H80O17	916.54	[M-H]-
2-Hydroxy-7-carboxy-1-methyl-5-ethenyl-9,10-dihydrophenanthrene*	Others	C18H16O3	280.11	[M-H]-
Euxanthone	Other Flavonoids	C13H8O4	228.042	[M-H]-
Notoginsenoside Fe*	Triterpene Saponin	C47H80O17	916.54	[M-H]-
Pilosulyne A	Others	C14H20O4	252.136	[M-H]-
Yesanchinoside D	Triterpene Saponin	C44H74O15	842.503	[M-H]-
6-hydroxy-4a-(hydroxymethyl)-1,1,7-trimethyl-3,4,10,10a-tetrahydro-2H-phenanthren-9-one	Others	C18H24O3	288.173	[M-H]-
iso-ginsenoside Rh15*	Triterpene Saponin	C42H70O13	782.482	[M-H]-
2,3,6-Trihydroxyurs-12-en-28-oic acid (Madasiatic acid)	Triterpene	C30H48O5	488.35	[M-H]-
beta-D-Glucopyranose 1-(3,4-dihydroxybenzoate)	Others	C13H16O9	316.079	[M-H]-
5-hydroxy-anthraquinone-2-carboxylic acid	Anthraquinone	C15H8O5	268.037	[M-H]-
Quercetin-3',4'-dimethyl ether*	Flavonols	C17H14O7	330.074	[M-H]-
4',5-Dihydroxyflavone	Flavones	C15H10O4	254.058	[M-H]-
4-benzyl-3-(4-hydroxyphenyl)-5H-furan-2-one	Others	C17H14O3	266.094	[M-H]-
Araloside H	Triterpene Saponin	C47H74O18	926.487	[M-H]-
N-Nitrosoguvacoline	Alkaloids	C7H10N2O3	170.069	[M-H]-
Urocanate	Alkaloids	C6H6N2O2	138.043	[M-H]-
1,3-Dihydroxyanthraquinone (Xanthopurpurin)	Anthraquinone	C14H8O4	240.042	[M-H]-
Soraphen O	Others	C18H28O4	308.199	[M-H]-
helminthosporin	Anthraquinone	C15H10O5	270.053	[M-H]-
Tetrahydrocurcumin	Phenolic acids	C21H24O6	372.157	[M-H]-
Bisdemethoxycurcumin	Phenolic acids	C19H16O4	308.105	[M-H]-
Ginsenoside F2*	Triterpene Saponin	C42H72O13	784.497	[M-H]-
Notoginsenoside Ft1	Triterpene Saponin	C47H80O17	916.54	[M-H]-
Tricin-4'-O-[beta-guaiacyl-(9''-O-p-coumaroyl)glycerol]ether	Flavones	C36H32O13	672.184	[M-H]-
1,4-Dihydroxy-2-hydroxymethyl anthraquinone	Anthraquinone	C15H10O5	270.053	[M-H]-
Allantoin	Alkaloids	C4H6N4O3	158.044	[M-H]-
beta-Hydroxy-(3,4-dihydroxyphenylethanolyl)-glucoside	Alcohol compounds	C14H20O9	332.111	[M-H]-
Leonotin	Ditepenoids	C20H28O5	348.194	[M-H]-
8-(3-methylchroman-4-yl)octyl 4-methylbenzenesulfonate	Others	C25H34O4S	430.218	[M-H]-
Stypandrol	Phenolic acids	C26H22O6	430.142	[M-H]-
(2S)-5,7,3',4'-Tetrahydroxy-6-(1,1-dimethylallyl)flavanone	Others	C20H20O6	356.126	[M-H]-
2-methyl-1-benzofuran-4-carbaldehyde	Others	C10H8O2	160.052	[M+CH3COO]-
3beta,6beta,19alpha,24-Tetrahydroxyurs-12-en-28-oic acid	Triterpene	C30H48O6	504.345	[M-H]-
Flavanone	Flavanones	C15H12O2	224.084	[M-H]-
6-ethyl-11-hydroxy-9,10-dimethyl-4,14-dioxatetracyclo[7.5.0.01,13.03,?]tetradec-6-en-5-one	Sesquiterpenoids	C16H22O4	278.152	[M-H]-
Saikosaponin F	Triterpene Saponin	C48H80O17	928.54	[M+CH3COOH-H]-
Aralia saponin ⅩIV*	Triterpene Saponin	C54H88O23	1104.57	[M-H]-
Chikusetsusaponin IVa	Triterpene Saponin	C42H66O14	794.445	[M-H]-
Tricin-7-O-guaiacylglycerol*	Flavones	C27H26O11	526.148	[M-H]-
Isoliquiritigenin	Chalcones	C15H12O4	256.074	[M-H]-
Ginsenoside Rs3	Triterpene Saponin	C44H74O14	826.508	[M-H]-
1,2,3-Trihydroxybenzene	Others	C6H6O3	126.032	[M-H]-
6'-O-Glucosylaucubin	Sesquiterpenoids	C21H32O14	508.179	[M-H]-
Syringetin	Flavonols	C17H14O8	346.069	[M-H]-
Hesperetin	Flavanones	C16H14O6	302.079	[M-H]-
Indolebutyric acid	Plumerane	C12H13NO2	203.095	[M-H]-
Tricin-4'-O-(guaiacylglycerol)ether*	Flavones	C27H26O11	526.148	[M-H]-
Physcion-8-O-(6-acetyl)-glucoside	Anthraquinone	C24H24O11	488.132	[M-H]-
3,4-Dimethylbenzoic acid	Phenolic acids	C9H10O2	150.068	[M-H]-
Chikusetsusaponin Ib	Triterpene Saponin	C47H74O18	926.487	[M-H]-
[truncated: 318 more rows]
